# Supplementary material for: The Interaction between Rice Genotype and Magnaporthe oryzae Regulates the Assembly of Rice Root-Associated Microbiota
Source: Rice (N Y). 2021 May 11;14:40. doi: 10.1186/s12284-021-00486-9 (PMC8113375; doi:10.1186/s12284-021-00486-9)
Supplement: Supplementary file 5 — Additional file 5: Table S1. OTUs for bacterial and fungal communities. [file 12284_2021_486_MOESM5_ESM.xlsx]

## Sheet: Bacterial communities
ID	A1	A2	A3	B1	B2	B3	C1	C2	C3	D1	D2	D3	E1	E2	E3	F1	F2	F3	G1	G2	G3	H1	H2	H3
OTU_1	2	6	2	2	0	0	3	2	2	4	1	1	3	0	0	1	1	0	3	2	1	2	0	0
OTU_1000	0	0	0	0	0	0	1	0	0	2	0	0	0	0	0	0	0	0	0	0	0	0	0	0
OTU_1001	0	0	0	0	0	0	0	0	2	0	1	0	0	0	0	0	0	0	0	0	1	0	1	1
OTU_1003	0	0	0	0	0	0	0	0	0	0	0	0	0	0	0	0	0	0	0	2	1	0	0	0
OTU_1004	0	1	1	1	1	0	0	0	0	0	0	0	0	0	0	0	0	0	0	1	0	0	0	0
OTU_1005	0	1	0	0	0	0	0	0	0	0	0	0	0	0	0	0	0	0	0	0	0	0	0	0
OTU_1006	0	0	0	0	0	0	0	1	1	0	0	1	0	1	0	0	0	0	0	0	0	0	0	0
OTU_1008	0	0	0	0	0	0	0	0	0	0	0	0	0	1	0	0	0	0	0	0	0	0	0	0
OTU_1009	0	0	0	0	0	1	1	0	0	0	0	0	0	0	0	0	0	0	0	0	0	0	0	0
OTU_1010	0	0	0	0	0	1	1	0	0	0	0	0	0	0	0	0	0	0	0	0	0	0	0	0
OTU_1011	0	0	0	1	0	0	2	4	0	1	0	0	0	0	0	0	0	0	0	0	1	0	0	0
OTU_1012	1	1	1	0	2	0	0	0	0	0	0	0	0	0	0	0	0	0	0	0	0	0	0	0
OTU_1013	0	0	0	0	0	0	0	0	1	0	0	0	0	0	0	0	0	0	0	0	0	0	0	0
OTU_1014	0	0	0	0	0	0	0	0	0	0	0	0	1	0	0	0	0	0	0	0	0	0	0	0
OTU_1015	0	0	0	0	0	0	0	2	2	0	1	1	0	0	0	1	0	0	0	0	0	0	0	0
OTU_1016	0	0	0	0	0	0	0	0	0	0	1	0	0	0	0	0	0	0	0	0	0	0	0	0
OTU_1017	0	0	0	0	0	0	0	0	0	0	0	0	0	0	0	0	0	0	0	0	0	0	0	1
OTU_1018	0	0	0	0	0	1	1	0	0	0	0	0	0	0	0	0	0	0	0	0	0	0	0	0
OTU_1019	1	0	1	0	0	0	0	1	0	1	0	0	0	0	0	0	1	0	0	0	0	0	0	0
OTU_1020	0	0	0	0	0	0	0	0	0	0	0	0	0	0	0	0	0	1	0	2	0	0	0	0
OTU_1021	0	0	0	0	0	0	0	0	0	0	0	0	0	0	0	0	0	1	0	0	0	0	0	1
OTU_1022	0	1	0	0	0	0	0	0	0	1	0	0	0	0	0	0	0	2	0	0	0	0	1	0
OTU_1023	0	1	1	0	3	0	0	0	0	0	0	0	0	0	0	0	0	0	0	0	0	0	0	0
OTU_1024	1	1	0	0	0	0	0	0	0	0	0	0	0	0	0	0	0	0	0	0	0	0	0	0
OTU_1025	0	0	0	0	0	0	0	0	0	1	0	0	0	0	0	0	0	0	0	0	0	0	0	0
OTU_1026	0	0	0	0	0	1	0	0	0	0	0	0	0	0	0	0	0	0	0	0	0	0	0	0
OTU_1027	1	0	1	2	0	0	0	0	0	0	0	0	0	0	0	0	0	0	0	1	1	0	1	0
OTU_1029	0	0	0	1	1	0	0	0	0	0	0	0	0	0	0	0	0	0	0	0	0	0	0	0
OTU_1030	0	0	0	0	0	0	0	0	0	0	0	0	0	0	0	0	0	0	0	0	0	0	1	0
OTU_1033	0	0	0	2	0	0	0	0	0	0	0	0	0	0	0	0	0	0	0	0	0	0	0	0
OTU_1034	5	14	19	20	19	19	13	10	14	13	11	17	0	1	0	0	0	0	0	0	0	0	0	0
OTU_1035	0	0	0	1	0	0	0	0	0	0	0	1	0	0	0	0	0	0	0	0	0	0	0	1
OTU_1036	0	0	0	0	0	0	0	0	0	0	0	0	0	1	0	1	0	0	0	0	0	0	0	0
OTU_1037	1	0	0	0	0	0	0	0	0	0	0	0	0	1	1	1	2	1	0	0	2	0	0	0
OTU_1038	0	0	1	0	0	0	2	0	0	0	0	0	0	0	0	0	0	0	0	0	0	0	0	0
OTU_1039	0	0	0	0	0	0	0	0	0	0	1	0	0	0	0	0	0	0	0	0	0	0	0	0
OTU_1040	0	0	0	0	0	0	0	0	0	0	0	0	0	0	0	0	0	0	1	0	0	0	0	0
OTU_1041	0	0	1	1	0	0	0	0	0	0	0	1	0	0	0	0	0	0	0	0	0	0	0	0
OTU_1042	1	0	0	0	0	0	0	1	0	0	0	0	0	0	0	0	0	0	0	0	0	0	0	0
OTU_1043	0	0	0	0	0	0	0	1	0	0	1	0	0	0	0	1	0	0	0	0	0	0	0	0
OTU_1045	0	2	0	0	0	0	0	0	0	0	0	0	0	0	0	0	0	0	0	0	0	0	0	0
OTU_1048	0	1	0	1	0	0	0	0	0	0	0	0	0	0	0	1	0	0	0	2	0	0	0	0
OTU_1049	0	1	0	0	0	0	1	1	2	0	0	0	0	0	0	0	0	0	0	0	0	0	0	0
OTU_105	0	1	0	0	0	0	0	0	0	0	0	0	0	0	0	0	0	0	0	0	0	0	0	0
OTU_1051	0	0	2	0	0	0	0	0	0	0	0	0	0	0	0	0	0	0	0	0	0	0	0	0
OTU_1054	0	0	1	0	0	0	0	0	0	0	0	0	0	0	0	0	0	0	0	0	0	0	0	0
OTU_1055	0	1	0	0	0	0	0	0	0	0	0	0	0	1	0	0	0	0	0	0	0	0	0	0
OTU_1056	0	0	0	0	0	0	0	0	0	0	0	1	0	0	0	0	1	0	0	0	0	0	0	0
OTU_1057	0	0	0	1	0	0	0	0	0	0	0	0	0	1	0	1	0	0	0	1	0	0	1	0
OTU_1058	0	0	0	0	0	0	0	0	0	0	0	0	0	0	2	0	0	0	0	0	1	0	0	0
OTU_1060	0	1	0	0	0	0	0	0	0	0	0	0	0	0	0	0	0	0	0	0	0	0	0	0
OTU_1061	0	0	0	0	0	0	0	0	0	0	0	0	0	0	0	0	0	0	0	1	0	0	0	0
OTU_1062	0	1	0	0	1	0	0	0	0	0	0	0	0	0	0	0	0	0	0	0	0	0	0	0
OTU_1063	0	0	0	0	0	0	0	0	0	0	0	1	0	0	0	0	0	0	0	0	0	0	0	0
OTU_1065	0	0	0	0	0	1	0	0	0	0	0	0	0	0	0	0	0	0	0	0	0	0	0	0
OTU_1066	0	0	0	0	0	0	0	1	0	0	0	1	0	0	0	0	1	1	1	1	0	2	0	0
OTU_1067	0	0	0	0	0	0	0	0	0	0	0	0	0	0	0	0	0	1	0	0	0	0	0	0
OTU_1068	0	0	0	0	0	0	0	0	1	0	0	0	0	0	0	0	0	0	0	0	0	0	0	0
OTU_1069	1	0	0	0	0	1	0	0	1	0	0	1	0	0	0	0	0	0	0	0	0	0	0	0
OTU_1071	0	0	0	0	0	0	0	0	0	0	0	0	0	0	1	1	0	0	0	1	0	0	0	0
OTU_1072	0	0	0	0	0	0	0	0	0	0	0	0	0	0	1	0	1	0	0	0	0	1	0	0
OTU_1073	0	0	0	0	0	0	0	0	0	0	0	0	0	0	0	0	0	0	0	0	2	0	1	0
OTU_1074	1	0	0	0	0	0	0	0	0	0	0	0	0	0	0	0	0	0	0	0	0	0	0	0
OTU_1075	1	0	0	0	0	0	0	0	0	0	0	0	0	0	0	0	0	0	0	0	0	0	0	0
OTU_1076	0	0	0	0	1	0	0	0	0	0	0	0	0	0	0	0	0	0	0	0	0	0	0	0
OTU_1077	1	0	0	0	0	0	0	0	0	0	0	0	0	0	0	0	0	0	0	0	0	0	0	0
OTU_1078	0	0	1	0	0	0	0	0	0	1	0	0	0	0	1	0	0	0	0	0	0	0	1	0
OTU_1079	0	0	1	0	0	0	0	0	0	0	1	0	0	0	0	0	0	0	0	0	0	0	0	1
OTU_1081	0	1	0	0	0	2	0	0	0	0	0	1	0	0	0	0	0	0	0	0	0	1	0	0
OTU_1082	1	0	0	0	0	0	0	0	0	0	0	0	0	1	0	0	0	0	0	0	0	0	0	0
OTU_1084	0	0	0	0	0	0	1	0	0	0	0	0	0	0	0	0	0	0	0	0	0	0	0	0
OTU_1088	1	0	0	1	0	0	0	0	0	0	0	0	0	0	0	0	0	0	0	0	0	0	0	0
OTU_1089	0	0	0	0	0	0	0	0	0	0	0	1	0	0	0	0	0	0	0	0	0	0	0	0
OTU_1095	15	7	6	15	16	20	9	8	5	5	11	12	2	0	3	0	0	1	1	0	1	0	0	0
OTU_1097	0	1	0	0	0	0	0	0	0	0	0	0	0	0	0	0	0	0	0	0	0	0	0	0
OTU_1098	0	1	0	0	0	0	0	0	0	0	0	0	0	0	0	0	0	0	0	0	0	0	0	0
OTU_1099	0	0	1	0	0	0	0	0	0	0	0	0	0	0	0	0	0	0	0	0	0	0	0	0
OTU_11	0	2	1	0	1	1	0	2	0	2	1	1	4	1	1	0	2	1	2	1	0	0	1	0
OTU_1101	0	0	1	0	0	0	0	0	0	0	0	0	0	0	0	0	0	0	0	0	0	0	0	0
OTU_1102	0	0	1	0	0	0	0	0	0	0	0	0	0	0	0	0	0	0	0	0	0	0	0	0
OTU_1107	1	0	1	0	0	0	0	0	0	0	0	0	0	0	0	0	0	0	0	0	0	0	0	0
OTU_1109	0	0	0	1	0	0	0	0	0	0	0	0	0	0	0	0	0	0	0	0	0	0	0	0
OTU_111	0	0	0	0	0	0	0	0	0	0	0	0	0	0	0	1	0	1	0	0	0	0	0	0
OTU_1110	0	0	0	1	0	0	0	0	1	0	0	0	0	0	0	0	0	0	0	0	1	0	0	0
OTU_1112	0	0	0	0	0	0	0	0	0	1	0	0	0	0	0	0	0	0	0	0	0	0	0	0
OTU_1117	1	1	2	4	2	4	2	3	1	3	3	4	1	0	2	3	0	0	0	1	0	0	0	1
OTU_1119	0	0	0	0	0	0	0	0	0	0	0	0	0	0	0	1	0	0	0	1	0	0	0	0
OTU_1120	0	0	0	0	0	0	0	0	0	0	0	0	1	0	0	0	0	0	0	0	0	0	0	0
OTU_1122	0	0	0	0	0	0	0	0	0	0	0	0	0	0	0	0	0	0	0	0	0	0	0	1
OTU_1124	0	0	0	0	0	0	0	0	0	0	0	1	0	0	0	0	0	0	0	0	0	0	0	0
OTU_1125	0	0	0	0	0	1	0	0	0	0	0	0	0	0	0	0	0	0	0	0	0	0	0	0
OTU_1127	0	1	0	0	1	1	2	0	1	1	0	0	3	3	1	1	1	1	3	2	3	1	4	1
OTU_1128	0	0	0	0	0	1	0	0	0	0	0	0	0	0	0	0	3	0	0	0	0	0	0	0
OTU_1129	0	0	0	0	0	0	0	0	0	0	0	0	0	1	0	0	0	0	2	1	2	0	0	0
OTU_113	0	0	0	0	0	0	0	0	0	0	0	0	0	0	0	0	0	0	0	0	1	0	0	0
OTU_1130	0	0	0	0	0	0	0	0	0	0	0	0	0	0	0	0	1	0	1	0	1	0	0	0
OTU_1132	0	0	0	0	0	0	0	0	0	0	0	0	0	0	0	0	0	0	0	1	0	0	0	0
OTU_1134	0	0	0	0	0	0	0	0	0	0	0	0	0	0	0	1	0	0	0	0	1	1	0	0
OTU_1135	0	0	0	0	0	0	0	0	0	0	0	0	1	0	0	0	0	0	0	1	0	0	0	0
OTU_1136	11	7	7	1	4	6	15	13	19	10	12	12	3	1	1	0	0	1	2	3	1	2	3	1
OTU_1137	2	0	1	1	1	2	0	0	1	3	4	1	3	4	0	7	9	1	7	5	4	2	2	5
OTU_1138	2	7	1	3	1	8	5	2	4	6	4	4	1	0	0	0	0	0	0	0	0	0	0	1
OTU_1139	4	3	2	5	0	2	4	5	5	4	4	3	2	1	0	1	1	0	0	2	2	1	4	1
OTU_114	3	2	6	1	2	2	3	2	6	3	5	2	5	3	5	3	3	5	4	2	6	2	2	8
OTU_1140	1	2	3	0	1	4	3	1	0	3	1	0	0	0	0	0	0	0	0	0	0	0	1	0
OTU_1141	0	3	0	2	1	2	5	2	1	3	1	2	1	1	2	2	3	6	4	4	2	1	1	2
OTU_1142	6	10	5	4	1	2	3	2	0	1	1	2	0	0	3	1	1	2	2	4	5	1	1	2
OTU_1143	1	1	2	2	0	0	1	0	0	1	1	1	1	4	3	7	3	5	3	3	0	1	1	4
OTU_1144	0	0	0	2	5	2	1	3	2	1	0	0	0	0	0	0	0	0	0	0	0	0	0	0
OTU_1145	0	1	3	0	1	1	0	1	1	0	0	2	0	0	1	0	2	1	5	6	10	3	4	1
OTU_1146	0	4	0	0	0	0	2	2	3	0	2	2	1	0	0	1	1	1	0	2	0	1	1	1
OTU_1147	1	1	1	1	2	3	3	3	2	2	3	0	0	1	1	1	2	0	1	1	0	1	1	2
OTU_1148	3	1	0	2	1	0	3	3	2	0	0	0	0	0	0	0	2	1	0	0	0	0	0	1
OTU_1149	1	1	1	7	1	2	1	0	3	5	0	6	3	0	0	0	0	0	0	0	0	0	0	0
OTU_115	0	0	0	0	0	0	0	0	0	0	0	0	0	0	0	0	0	1	0	0	0	0	0	0
OTU_1150	1	1	0	0	0	0	0	0	0	1	1	1	3	1	2	1	1	1	2	4	1	2	2	1
OTU_1151	1	1	1	1	0	1	0	4	1	1	0	0	1	0	0	0	0	0	1	0	0	0	1	0
OTU_1152	1	1	1	1	2	2	2	1	2	1	2	0	0	0	0	0	0	0	0	0	0	0	0	0
OTU_1153	0	0	0	1	0	1	0	1	0	0	0	0	0	0	0	0	0	0	0	0	0	0	0	0
OTU_1154	0	0	0	0	0	0	0	2	0	1	0	1	0	0	0	0	0	0	0	0	0	0	0	0
OTU_1155	3	0	3	3	0	0	0	0	0	0	0	1	0	0	0	1	0	0	0	0	0	0	0	0
OTU_1156	0	0	0	0	0	1	1	1	0	0	3	1	0	0	0	0	2	3	0	0	0	1	0	1
OTU_1157	1	2	5	6	3	1	1	1	2	0	1	1	0	0	0	0	0	1	0	0	0	0	0	0
OTU_1158	5	4	2	9	4	0	1	0	2	0	0	2	1	0	0	0	0	0	0	0	0	0	0	0
OTU_1159	0	0	3	0	1	1	3	0	0	3	0	0	7	4	1	6	6	7	5	2	6	2	4	4
OTU_116	1	0	0	0	0	0	0	1	0	1	0	0	0	0	0	1	0	0	0	0	0	0	0	0
OTU_1160	0	2	1	0	0	0	0	1	0	0	0	0	0	0	0	0	0	1	0	0	0	0	0	0
OTU_1161	1	0	2	1	2	4	1	1	1	4	1	2	0	0	0	0	0	0	0	0	0	1	0	0
OTU_1162	0	0	0	0	0	1	3	0	0	0	0	1	0	2	0	0	0	0	0	1	0	0	0	0
OTU_1163	0	0	0	0	0	0	0	0	2	6	0	0	0	2	1	0	0	1	0	1	0	0	0	0
OTU_1164	0	0	1	1	2	0	0	0	0	0	0	1	0	0	0	0	0	0	0	0	0	0	0	0
OTU_1165	1	0	0	0	1	1	1	0	1	0	1	0	0	1	0	0	0	0	1	0	0	1	0	1
OTU_1166	1	1	3	3	0	1	1	1	0	0	0	0	0	0	0	0	1	0	0	0	0	0	0	0
OTU_1168	0	0	2	0	1	0	1	0	0	0	1	0	0	0	0	0	0	0	0	0	0	0	0	0
OTU_1169	0	0	0	0	0	1	0	1	0	0	0	0	0	1	0	1	0	0	0	0	0	0	0	0
OTU_1170	0	0	1	1	1	0	1	3	2	0	0	1	2	0	2	2	1	0	1	0	0	1	0	0
OTU_1171	0	1	0	0	0	0	1	0	0	0	0	0	0	0	0	0	0	0	0	0	0	0	0	0
OTU_1172	0	0	0	0	0	0	0	0	0	0	0	0	1	1	1	0	0	0	0	0	1	0	1	1
OTU_1173	0	0	0	0	0	0	0	0	1	1	1	1	0	0	0	0	1	0	0	0	0	0	0	0
OTU_1174	0	0	0	0	1	1	1	0	0	0	0	0	3	5	1	0	3	4	1	1	1	5	2	1
OTU_1176	0	0	0	0	0	0	2	0	0	0	1	0	0	1	0	0	0	0	0	0	1	1	1	0
OTU_1177	0	0	2	1	0	0	0	0	0	0	0	0	0	0	0	1	0	0	0	0	0	0	0	0
OTU_1178	2	2	0	0	0	1	5	4	1	1	0	2	1	2	1	1	1	3	1	2	1	0	1	0
OTU_1179	2	1	3	0	1	2	9	2	3	5	6	6	1	0	1	0	0	2	0	0	0	0	1	1
OTU_118	2	2	3	0	4	3	2	2	0	1	4	3	0	0	0	0	0	0	1	0	0	0	0	0
OTU_1180	0	0	0	0	0	0	1	0	0	0	1	0	0	0	0	0	0	0	0	0	0	0	0	0
OTU_1181	3	0	2	2	3	0	0	0	0	0	0	0	0	0	0	0	0	0	0	0	0	0	0	0
OTU_1183	0	1	0	0	0	0	1	0	0	0	1	0	1	0	0	0	2	0	1	3	2	1	0	1
OTU_1184	0	0	0	0	1	0	1	0	0	1	0	0	0	0	0	0	0	0	0	0	0	0	0	0
OTU_1185	0	0	0	0	0	0	0	0	0	0	0	0	0	0	0	3	2	4	0	0	0	0	0	0
OTU_1186	1	0	0	0	1	0	0	0	0	0	0	0	0	0	0	0	1	1	1	0	2	0	0	0
OTU_1187	0	0	0	1	0	0	0	1	0	1	0	1	0	0	0	0	0	0	0	0	0	0	0	0
OTU_1188	0	1	0	0	0	2	0	0	0	0	0	1	0	0	0	0	0	0	0	0	0	0	0	0
OTU_1189	0	0	2	0	0	0	0	0	1	0	1	0	0	0	0	1	0	0	0	0	0	0	0	0
OTU_119	0	2	2	0	1	0	1	1	4	2	0	1	3	6	5	6	2	1	4	0	5	1	4	1
OTU_1190	0	0	0	0	0	0	0	1	0	0	1	1	1	0	0	0	0	0	0	0	0	0	0	0
OTU_1192	1	0	0	0	0	0	0	0	0	0	0	1	0	0	0	0	0	0	0	0	0	0	0	1
OTU_1194	0	1	1	0	0	0	0	0	0	0	0	0	0	0	0	0	0	0	0	0	0	0	0	0
OTU_1195	0	0	1	0	0	0	0	0	0	0	0	0	0	0	0	0	0	0	0	0	0	0	0	0
OTU_1197	0	0	0	0	0	0	0	0	0	0	0	0	0	0	0	0	1	0	0	0	0	0	1	0
OTU_1198	0	0	0	0	1	0	0	0	0	0	0	0	0	0	0	0	0	0	0	0	0	0	0	0
OTU_1199	0	0	0	0	0	0	0	0	1	1	0	0	1	0	0	0	1	0	0	0	0	0	0	0
OTU_12	105	130	117	109	122	102	164	176	155	115	126	119	55	40	42	25	32	21	24	26	35	19	36	25
OTU_120	0	0	0	0	0	0	1	0	1	1	0	0	1	3	1	4	2	6	1	5	4	6	7	4
OTU_1200	1	0	0	0	0	0	0	1	0	4	1	1	1	0	0	1	0	0	0	0	0	0	0	0
OTU_1201	1	0	0	0	0	1	0	0	0	0	0	0	0	0	0	0	0	0	0	0	0	0	0	0
OTU_1202	0	0	0	0	0	0	0	1	0	0	0	0	0	0	0	0	0	0	0	0	0	0	0	0
OTU_1203	0	0	0	0	0	0	0	0	1	0	0	0	0	0	0	0	0	1	0	0	0	0	0	0
OTU_1204	0	1	1	0	2	0	0	0	0	0	0	0	0	0	0	0	0	0	0	0	0	0	0	0
OTU_1205	2	0	0	0	0	0	0	0	0	0	0	0	0	0	0	0	0	0	0	0	0	0	0	0
OTU_1208	1	1	1	0	0	0	0	0	3	1	0	2	0	0	0	0	0	0	0	0	0	0	0	0
OTU_1209	0	0	0	0	0	0	0	0	1	0	0	0	0	0	1	0	0	0	0	0	0	1	0	0
OTU_121	1	3	0	1	0	0	1	2	1	3	2	1	5	2	1	3	0	0	1	2	1	0	1	1
OTU_1210	0	0	1	0	0	1	0	0	0	2	0	0	0	0	0	0	0	0	0	0	0	0	0	0
OTU_1211	0	1	0	0	0	1	0	1	0	0	0	0	1	1	0	0	0	1	1	0	1	0	0	0
OTU_1212	0	0	0	0	0	0	0	0	0	0	0	1	0	0	0	0	0	0	0	0	0	0	0	0
OTU_1213	0	0	0	1	0	1	0	0	0	0	0	0	0	0	0	0	0	0	0	0	0	0	0	0
OTU_1214	0	0	0	0	0	0	0	0	1	0	0	1	0	0	0	0	0	0	0	0	0	0	0	0
OTU_1215	0	0	0	0	0	0	0	0	0	2	0	1	1	0	1	0	1	1	0	2	0	0	0	1
OTU_1216	0	0	0	0	0	0	0	0	0	0	0	0	1	0	0	0	0	0	0	0	0	0	0	0
OTU_1217	0	0	0	0	0	0	0	0	2	0	0	0	0	0	0	0	0	0	0	0	0	0	0	0
OTU_1218	0	0	1	0	0	0	0	0	0	0	1	0	0	1	0	0	0	0	0	0	0	0	0	0
OTU_1219	0	0	0	0	0	0	0	0	0	0	0	0	0	0	0	0	1	0	0	0	0	0	0	1
OTU_122	1	0	2	0	1	1	0	1	1	1	0	3	2	1	2	0	0	0	1	0	0	0	3	1
OTU_1220	0	0	1	0	0	0	0	0	0	0	0	0	0	0	0	0	0	0	0	0	0	0	0	0
OTU_1221	0	0	0	0	0	0	0	0	0	0	0	1	0	0	0	0	0	0	0	0	0	0	0	0
OTU_1222	0	2	0	0	0	0	2	0	0	0	0	0	0	0	0	0	0	0	0	0	0	0	1	0
OTU_1223	0	0	0	0	0	0	0	0	0	0	0	0	0	0	0	0	0	0	0	0	0	0	0	1
OTU_1224	0	1	0	0	0	0	0	1	0	0	0	0	0	0	0	0	0	0	0	0	0	0	0	0
OTU_1225	0	0	0	0	0	0	0	0	0	0	0	1	0	0	0	0	0	0	0	0	0	0	0	0
OTU_1227	0	0	0	0	0	0	0	0	0	0	1	2	0	0	0	0	1	0	0	0	0	0	0	0
OTU_1228	0	0	0	0	0	0	0	0	0	0	0	0	1	1	0	0	0	0	0	0	0	0	0	0
OTU_1229	0	0	0	0	0	0	0	0	0	0	2	0	0	0	0	0	1	0	0	0	1	0	0	0
OTU_123	1	0	0	0	0	0	0	0	0	0	0	0	0	0	0	0	0	0	0	0	0	0	0	0
OTU_1230	0	1	0	0	0	0	0	1	0	1	0	0	0	0	0	0	0	1	0	0	0	0	0	0
OTU_1232	0	0	0	0	0	0	0	0	0	1	0	0	0	0	0	0	0	0	0	0	0	0	0	0
OTU_1233	0	0	0	0	0	1	0	0	0	0	1	0	0	0	0	0	0	0	0	0	0	0	0	0
OTU_1234	0	0	0	0	0	1	0	0	0	0	0	0	0	0	0	0	0	0	0	0	0	0	0	0
OTU_1236	0	0	0	0	0	0	0	0	0	0	0	0	0	0	0	0	0	1	0	1	1	0	0	2
OTU_1237	0	0	0	0	0	0	0	0	0	0	0	0	0	0	0	0	0	0	0	0	0	0	1	0
OTU_1238	0	0	0	0	0	0	0	0	0	0	0	0	0	0	0	1	1	0	0	0	2	0	0	0
OTU_1239	0	0	0	0	0	0	0	0	0	0	0	0	1	0	0	0	0	2	0	0	1	0	0	1
OTU_124	1	0	0	0	0	1	0	0	0	0	0	0	0	0	0	0	0	0	0	0	0	0	0	0
OTU_1240	0	0	0	0	0	0	0	0	0	0	0	0	0	0	0	0	0	0	0	1	0	0	0	0
OTU_1241	0	0	0	0	0	0	0	1	2	0	0	0	0	0	0	0	0	0	0	0	0	0	0	0
OTU_1242	0	0	1	0	1	0	0	0	0	1	0	0	0	0	0	0	0	0	0	0	0	0	0	0
OTU_1244	1	0	0	0	0	0	0	0	0	0	0	0	0	0	0	0	0	0	0	0	0	0	0	0
OTU_1245	0	2	1	2	2	1	1	0	0	0	0	0	0	0	1	0	0	0	0	0	0	0	0	0
OTU_1246	0	0	0	0	1	0	0	0	0	0	0	0	0	0	0	0	0	0	0	0	0	0	0	0
OTU_1247	0	0	1	0	0	0	0	1	0	0	0	0	0	0	0	0	0	0	0	0	0	0	0	0
OTU_1249	1	0	0	0	0	0	0	0	0	0	0	0	0	0	0	1	0	0	0	0	0	0	0	0
OTU_1250	0	0	0	0	0	0	0	0	0	0	0	0	0	1	0	0	0	0	0	0	1	0	0	0
OTU_1251	0	1	1	0	0	0	0	0	0	0	0	0	0	0	0	0	0	0	0	0	0	0	0	0
OTU_1252	1	0	0	1	0	0	0	1	1	1	0	0	0	0	0	0	0	0	0	0	0	0	0	0
OTU_1253	0	0	1	0	0	0	0	0	0	0	0	0	0	0	0	0	0	0	0	0	0	0	0	0
OTU_1254	0	0	1	2	0	0	0	0	0	0	1	0	0	0	0	0	0	0	0	0	0	0	0	0
OTU_1255	2	2	1	0	0	0	0	0	0	0	0	0	0	0	0	0	0	0	0	0	0	0	0	0
OTU_1257	0	0	1	0	0	0	0	0	0	0	0	1	0	0	0	0	0	0	0	0	0	0	0	0
OTU_1258	1	0	0	0	0	0	0	0	0	0	0	0	1	0	0	0	0	0	0	0	0	0	0	0
OTU_1259	0	0	0	0	0	0	0	0	0	0	0	0	0	1	0	0	0	0	0	0	0	0	0	0
OTU_126	0	0	3	1	1	0	1	3	1	3	0	0	0	0	0	0	0	0	1	0	0	0	0	0
OTU_1260	0	0	0	0	0	0	0	0	0	0	0	1	0	0	0	0	0	0	0	0	0	0	0	0
OTU_1261	0	0	1	0	0	0	0	0	0	1	0	0	0	0	0	0	0	0	0	0	0	0	0	0
OTU_1262	0	0	1	0	1	0	0	1	0	0	0	0	0	0	0	0	0	0	0	0	0	0	1	0
OTU_1264	0	0	0	0	1	0	0	0	0	0	0	1	0	0	0	0	0	0	0	0	0	0	0	0
OTU_1265	1	0	0	0	3	0	0	0	0	0	0	0	0	0	0	0	0	0	0	0	0	0	0	0
OTU_1268	0	0	0	0	0	0	1	0	0	0	0	0	0	0	0	0	0	0	0	1	0	0	0	0
OTU_1269	0	0	0	0	0	0	0	1	0	0	0	0	0	0	0	0	0	0	0	0	0	0	0	0
OTU_127	0	0	1	1	0	0	0	1	1	1	0	0	1	0	0	0	0	0	0	1	0	1	0	0
OTU_1270	1	0	0	0	0	1	0	0	1	0	0	0	0	0	0	0	0	0	0	0	0	0	0	0
OTU_1271	0	0	0	0	0	0	0	0	0	1	0	0	0	0	1	0	0	0	0	0	0	0	0	0
OTU_1272	0	0	0	0	0	0	0	0	0	0	0	0	0	1	2	3	3	1	5	3	3	0	0	0
OTU_1274	0	2	0	1	0	0	0	0	0	0	0	0	0	0	0	0	0	1	0	0	0	0	0	0
OTU_1275	0	1	0	0	0	0	0	0	0	0	0	0	0	0	1	0	0	0	1	0	0	0	0	0
OTU_1277	0	0	0	0	0	0	0	1	0	0	0	0	0	0	1	3	1	6	1	1	1	1	2	1
OTU_1278	0	0	0	0	0	0	0	0	0	0	0	0	0	0	0	0	0	0	0	0	0	1	0	0
OTU_1280	0	0	0	0	0	0	0	0	0	0	0	0	0	0	0	0	0	0	0	1	0	0	0	0
OTU_1281	0	0	1	0	0	0	0	0	0	0	0	0	0	0	0	0	1	0	0	0	0	0	0	0
OTU_1283	0	0	0	0	0	0	0	0	0	0	0	1	0	0	0	0	0	0	0	0	0	0	0	0
OTU_1285	1	2	1	0	0	0	0	0	0	0	1	0	0	0	0	0	0	0	0	0	0	0	0	0
OTU_1287	1	0	0	0	0	0	0	0	0	0	0	0	0	0	0	0	0	0	0	0	0	0	0	0
OTU_129	0	0	0	0	0	0	0	0	0	0	0	1	0	0	0	0	0	0	0	0	0	0	0	0
OTU_1293	0	1	0	0	0	0	0	0	0	0	0	0	0	0	0	0	0	0	0	2	0	0	0	0
OTU_1294	0	0	0	0	0	0	0	0	0	0	0	0	0	0	1	2	2	0	1	3	0	0	0	0
OTU_1296	0	0	0	0	0	0	0	0	0	0	0	1	0	0	0	0	0	0	0	0	0	0	0	0
OTU_1297	0	0	0	0	0	0	0	0	0	0	0	0	0	0	0	1	0	0	0	0	0	0	0	0
OTU_1299	0	0	0	0	0	1	0	0	0	0	0	0	0	0	0	0	0	0	1	0	1	0	0	0
OTU_13	17	12	10	17	14	11	11	12	17	8	12	10	13	9	10	6	8	12	14	14	6	10	8	3
OTU_130	0	0	1	0	0	1	0	0	2	1	2	0	0	0	0	0	0	0	0	0	0	0	0	0
OTU_1302	1	0	0	0	0	0	0	0	0	1	0	0	0	0	0	0	0	0	0	0	0	0	0	0
OTU_1305	0	0	0	0	0	0	0	0	0	0	1	0	0	0	0	0	0	0	0	0	0	0	0	0
OTU_1306	0	1	0	0	0	0	0	0	0	0	0	0	0	0	1	0	0	0	0	0	0	0	0	0
OTU_1307	0	0	0	0	0	1	0	0	0	0	0	0	0	0	0	0	0	0	0	0	0	0	0	0
OTU_1309	3	4	3	1	2	0	9	2	4	2	2	3	3	2	9	2	2	3	10	1	5	3	3	2
OTU_131	2	4	3	1	1	1	7	6	6	1	2	2	0	0	0	0	1	0	0	0	0	1	0	0
OTU_1310	0	0	0	1	0	0	0	0	0	0	0	1	0	0	0	0	0	0	0	0	0	0	0	0
OTU_1311	0	0	0	1	1	0	0	0	0	0	0	1	0	0	0	0	0	1	0	0	1	0	0	0
OTU_1313	1	1	4	0	3	1	0	1	1	1	1	0	0	0	0	0	2	0	0	0	0	0	2	0
OTU_1314	0	0	0	0	1	0	0	0	0	0	0	0	0	0	0	0	0	0	0	0	0	0	0	0
OTU_1316	0	0	0	1	0	0	0	0	0	0	0	0	0	1	0	0	0	0	0	0	0	1	0	0
OTU_1317	3	0	1	0	3	0	0	0	0	0	0	0	0	0	0	0	0	0	0	0	0	0	0	0
OTU_1318	0	0	0	0	0	0	0	0	0	0	0	0	0	0	0	0	0	0	0	0	0	0	1	0
OTU_1319	0	0	0	0	0	0	0	0	1	0	0	0	0	0	0	0	0	0	0	0	0	0	0	0
OTU_132	3	1	0	1	1	2	1	2	1	2	1	0	0	0	0	0	0	0	0	0	0	0	0	0
OTU_1320	0	0	1	0	0	0	0	0	0	0	0	0	0	0	1	4	0	3	1	1	2	1	1	0
OTU_1321	0	0	0	0	0	0	0	1	0	0	0	0	0	0	0	0	0	0	0	0	0	0	0	0
OTU_1324	0	0	0	0	0	0	1	0	0	0	0	0	0	0	0	0	0	0	0	0	0	0	0	0
OTU_1328	0	0	0	0	0	0	0	0	0	0	0	0	0	0	0	0	0	0	0	0	0	1	0	0
OTU_1329	0	0	0	1	0	0	0	0	0	0	0	0	0	0	0	0	0	0	0	0	0	0	0	0
OTU_133	1	0	2	0	0	0	0	2	0	1	1	0	1	0	0	0	0	0	0	0	0	0	0	0
OTU_1332	0	0	0	0	1	0	0	0	0	0	0	0	0	0	0	0	0	0	0	0	0	0	0	0
OTU_1334	0	0	0	0	0	1	0	0	0	0	0	0	0	0	0	0	0	0	0	0	0	0	1	0
OTU_1335	0	0	0	0	0	0	0	0	0	0	1	0	0	0	0	0	0	0	0	0	0	0	1	0
OTU_1336	5	10	4	9	3	11	8	11	17	15	7	9	2	4	4	2	3	5	6	3	0	14	8	0
OTU_1339	0	0	0	0	0	0	0	1	0	0	0	0	0	0	0	0	0	0	0	0	0	0	0	0
OTU_134	3	1	2	0	1	0	1	2	0	0	0	0	0	0	0	0	0	0	0	0	0	0	0	0
OTU_1341	0	0	0	0	0	0	0	0	0	0	0	0	0	0	0	0	0	0	0	0	1	0	0	0
OTU_1342	0	0	0	0	0	0	0	0	0	0	0	0	1	0	0	0	0	0	0	0	1	0	0	0
OTU_1343	0	0	0	0	0	0	1	1	0	2	0	0	0	0	0	0	0	0	0	0	0	0	0	0
OTU_1344	0	0	0	0	0	0	0	0	0	1	0	0	0	0	0	0	1	0	0	0	0	0	0	0
OTU_1345	4	2	4	0	3	2	1	4	0	2	3	5	2	5	3	0	3	3	3	1	2	6	3	3
OTU_1346	11	16	4	7	7	15	12	20	13	17	4	19	4	2	0	0	1	2	1	5	3	5	3	0
OTU_1348	0	0	0	0	0	0	0	0	0	0	0	0	0	1	0	0	1	0	0	1	0	0	0	0
OTU_1349	0	0	0	0	0	0	0	0	0	0	0	0	0	0	0	0	0	0	0	1	0	0	0	0
OTU_1350	0	0	0	0	0	0	0	0	0	0	0	0	0	0	0	1	0	0	0	1	0	1	0	0
OTU_1351	0	0	0	0	0	0	0	0	0	0	0	0	4	0	1	10	1	4	3	5	2	1	0	0
OTU_1352	0	0	0	0	0	0	0	0	0	0	0	0	1	1	0	6	3	10	2	11	0	0	3	0
OTU_1354	0	0	0	0	0	0	0	0	0	0	0	0	0	0	0	0	0	0	1	1	0	0	0	1
OTU_1356	0	0	0	0	0	0	0	0	0	0	0	0	0	0	0	0	0	0	0	0	0	1	0	0
OTU_136	1	0	0	0	0	0	0	0	1	0	0	1	0	0	0	1	0	1	0	0	2	0	2	0
OTU_1360	0	0	0	0	0	0	0	0	0	0	0	0	0	0	1	0	0	0	0	0	0	11	7	2
OTU_1361	1	8	3	4	1	4	7	3	3	2	1	5	1	2	0	0	1	4	1	4	1	1	5	0
OTU_1362	14	10	5	5	8	8	14	13	10	6	4	7	10	7	12	4	8	7	16	7	8	10	14	9
OTU_1363	4	0	2	3	1	2	0	1	3	3	0	4	1	1	0	1	1	2	0	2	2	0	3	0
OTU_1364	3	7	3	6	2	10	2	2	3	8	4	5	0	0	0	1	0	0	0	0	0	0	0	0
OTU_1365	1	2	0	1	0	1	1	3	1	4	0	1	2	3	2	1	0	2	2	9	2	3	1	2
OTU_1366	1	0	2	1	0	0	1	1	1	4	1	2	2	0	1	0	1	1	1	1	1	1	3	0
OTU_1367	2	2	1	3	2	2	0	0	1	1	0	3	0	0	0	0	0	0	0	0	1	0	0	0
OTU_1368	3	1	1	0	2	1	3	3	2	1	1	3	0	0	2	0	1	0	1	3	3	0	0	1
OTU_1369	3	0	0	2	1	1	3	1	3	1	0	2	1	0	3	4	1	3	3	1	4	3	3	2
OTU_137	0	0	0	0	0	0	1	1	0	0	0	0	0	0	0	0	0	0	1	0	1	0	0	0
OTU_1370	1	2	0	0	4	1	0	0	0	0	2	0	0	0	0	0	0	1	0	0	0	0	0	0
OTU_1371	0	3	0	2	2	2	0	1	0	3	2	1	0	0	0	0	1	1	0	0	1	1	0	0
OTU_1372	2	0	0	1	0	2	4	0	2	0	2	1	0	0	0	1	1	0	0	0	0	0	0	0
OTU_1373	1	1	0	0	0	0	0	0	0	2	1	0	0	1	2	0	1	0	1	0	0	0	1	0
OTU_1374	1	5	4	6	9	1	0	0	0	1	0	1	0	0	0	0	0	0	0	0	0	0	0	0
OTU_1375	2	1	0	0	2	2	0	0	0	2	0	0	0	0	0	0	0	0	0	0	0	0	0	0
OTU_1376	2	0	2	0	1	2	0	3	0	0	2	4	3	4	3	3	2	0	5	4	2	1	3	1
OTU_1377	1	0	0	1	1	2	0	0	0	0	1	2	0	0	0	0	1	0	0	0	0	0	0	0
OTU_1378	1	1	0	0	1	0	2	1	0	0	0	0	0	0	0	0	1	0	1	0	0	0	1	0
OTU_1379	1	1	0	0	0	2	1	0	0	1	0	0	0	1	0	0	0	0	1	0	0	0	0	1
OTU_138	0	0	0	0	1	1	0	0	0	0	0	0	0	0	0	0	0	0	0	0	0	0	0	0
OTU_1380	1	1	1	1	0	1	0	0	1	2	0	0	0	0	0	0	0	1	0	0	0	0	0	0
OTU_1381	2	1	1	0	0	0	2	3	3	2	1	0	1	1	1	1	0	1	0	0	1	0	1	0
OTU_1382	1	0	1	1	2	2	0	0	1	0	0	1	0	0	0	0	0	0	0	0	0	0	1	1
OTU_1383	0	3	1	2	1	1	0	0	1	6	3	5	1	0	0	0	0	1	0	0	0	0	0	0
OTU_1384	1	1	0	1	0	1	1	1	0	0	1	2	0	0	0	0	0	0	0	0	0	0	0	0
OTU_1385	0	1	0	1	0	0	0	1	0	1	2	3	1	0	1	0	0	0	1	1	0	0	0	0
OTU_1386	0	0	0	0	0	2	0	0	0	1	0	0	0	0	0	0	0	0	0	0	0	0	0	0
OTU_1387	1	0	2	0	0	2	1	0	0	2	1	0	5	9	5	7	12	17	6	7	13	10	6	9
OTU_1388	1	2	0	0	0	3	1	4	0	1	2	1	0	1	0	0	1	0	0	2	0	3	1	1
OTU_1389	1	2	1	0	1	0	0	0	1	0	1	1	0	1	0	0	0	0	0	0	0	0	0	0
OTU_139	0	0	0	0	0	0	0	0	0	0	0	0	0	0	0	0	0	0	0	1	0	0	0	0
OTU_1390	1	0	0	0	0	2	0	0	2	0	1	0	0	0	0	0	0	2	0	0	0	1	0	0
OTU_1391	2	0	0	3	1	2	0	1	0	1	3	3	3	0	1	0	0	0	0	0	0	0	1	0
OTU_1392	0	0	0	4	0	4	0	0	1	0	1	0	0	1	0	0	0	0	0	0	0	0	0	0
OTU_1393	1	1	0	0	1	0	1	0	0	0	1	0	0	0	1	0	0	1	0	1	0	1	0	0
OTU_1394	0	1	0	1	2	1	0	1	0	0	0	0	0	0	0	0	0	0	0	0	0	0	0	0
OTU_1395	0	2	0	0	0	0	0	0	0	0	0	0	0	0	1	0	0	0	0	0	1	1	1	0
OTU_1396	16	25	31	8	6	11	22	31	26	24	34	15	142	146	149	308	309	247	151	145	134	171	196	158
OTU_1397	0	1	0	0	0	3	0	0	0	1	0	0	0	0	0	0	0	0	0	0	0	0	0	0
OTU_1398	0	0	1	0	0	2	1	0	0	0	2	0	0	0	0	0	0	0	0	0	0	0	0	0
OTU_1399	0	0	1	0	0	0	0	2	0	1	2	1	0	0	0	0	0	0	0	0	0	0	0	0
OTU_140	0	0	1	0	0	1	1	0	0	0	2	0	0	0	0	0	0	0	0	0	0	0	0	0
OTU_1400	0	0	0	1	0	0	0	0	0	0	0	0	0	0	0	0	0	1	0	0	0	0	0	0
OTU_1401	1	0	0	0	0	1	0	0	0	0	0	2	0	0	0	0	0	0	0	1	0	0	0	1
OTU_1402	1	0	0	1	0	1	0	0	0	0	0	0	0	0	2	2	0	2	0	0	0	2	0	0
OTU_1403	0	0	2	0	2	1	1	0	2	2	0	0	0	0	0	0	0	1	0	0	2	2	0	1
OTU_1404	1	0	1	0	0	0	0	0	0	0	0	0	0	1	0	1	0	1	0	1	0	0	1	0
OTU_1405	1	10	1	4	0	2	3	3	5	4	0	4	0	1	1	0	1	4	0	3	0	0	0	1
OTU_1406	1	1	1	0	0	0	2	1	0	0	1	0	0	2	1	0	0	1	0	0	2	0	0	0
OTU_1407	0	1	0	1	0	0	0	0	1	0	1	0	0	0	0	1	0	0	0	0	0	0	0	0
OTU_1408	1	0	1	0	1	1	0	0	0	0	0	0	0	0	0	0	0	0	0	0	0	0	0	0
OTU_1409	0	0	0	0	0	0	0	0	0	0	0	0	1	0	0	1	0	8	1	4	1	0	0	1
OTU_141	0	0	1	0	0	0	0	0	0	0	0	0	0	0	0	0	0	0	0	0	0	0	0	0
OTU_1410	0	0	0	1	0	0	0	0	0	0	1	0	0	0	0	0	0	0	0	0	0	0	0	0
OTU_1411	1	0	0	1	0	0	1	1	3	2	2	0	0	0	0	0	1	0	0	0	1	0	0	0
OTU_1412	0	1	1	1	0	0	2	1	0	1	0	0	0	0	0	0	0	0	0	0	0	0	0	0
OTU_1413	0	0	0	0	0	0	0	1	1	0	0	0	0	1	1	1	0	0	1	1	0	0	0	0
OTU_1414	0	0	2	0	1	0	0	1	2	1	0	0	1	1	0	1	0	0	2	1	0	0	4	1
OTU_1415	0	1	0	0	0	1	0	0	0	0	0	1	0	0	0	0	0	0	0	0	0	0	0	0
OTU_1416	0	0	0	1	0	1	1	0	0	0	1	0	0	1	0	0	0	0	0	0	0	0	0	0
OTU_1417	0	0	0	0	1	0	1	0	0	0	2	2	0	0	0	1	0	1	0	0	1	0	1	1
OTU_1418	0	0	0	0	0	0	0	0	0	0	0	1	0	0	0	0	0	0	0	4	1	2	0	1
OTU_1419	0	0	0	0	0	0	0	0	0	0	0	0	0	0	0	2	0	1	0	0	1	0	0	0
OTU_1420	1	0	1	0	0	0	0	1	0	0	0	0	0	0	0	0	0	0	0	0	0	0	0	0
OTU_1421	0	0	0	0	0	0	0	0	0	0	1	0	0	0	0	0	0	0	0	0	0	0	0	0
OTU_1422	1	0	0	0	0	0	0	0	0	1	0	0	0	0	0	0	0	0	0	0	0	0	0	0
OTU_1423	1	0	0	0	0	1	1	0	1	0	0	0	0	0	0	0	0	0	1	0	0	0	1	0
OTU_1424	1	0	1	1	0	0	0	1	0	0	0	1	0	0	0	0	0	0	0	0	0	0	0	0
OTU_1425	0	0	0	0	0	0	0	0	0	0	0	0	0	0	0	0	0	0	0	0	0	1	0	0
OTU_1426	0	0	0	1	0	0	0	0	0	0	0	0	0	0	0	0	0	0	0	0	0	0	0	0
OTU_1427	1	1	0	0	1	0	1	1	0	1	0	2	0	0	0	0	0	0	0	0	0	1	0	0
OTU_1428	0	0	0	0	0	0	1	0	1	0	0	0	0	0	0	0	0	0	0	0	0	0	0	0
OTU_1429	1	1	0	0	2	0	0	0	0	0	0	0	0	0	0	0	0	0	0	0	0	0	0	0
OTU_143	0	1	1	1	0	1	0	0	0	0	0	0	0	3	0	0	0	1	1	3	0	188	45	83
OTU_1430	0	0	0	0	0	0	0	0	0	1	0	0	0	0	0	0	0	0	0	0	1	0	0	0
OTU_1431	0	0	0	0	0	0	0	0	0	0	1	0	0	0	0	0	0	0	2	0	0	0	0	0
OTU_1432	0	1	0	0	0	0	0	0	0	0	0	0	0	0	0	0	0	0	0	1	0	0	0	1
OTU_1433	0	1	1	0	0	0	0	0	0	0	0	0	0	0	0	0	0	0	1	0	0	0	0	0
OTU_1434	0	0	0	0	1	0	0	1	1	0	0	0	0	0	0	0	0	0	0	0	0	0	0	0
OTU_1435	1	0	0	0	0	0	0	1	0	1	0	1	0	0	0	0	0	0	0	0	0	0	0	0
OTU_1436	0	0	2	0	0	0	1	1	1	1	1	0	0	0	0	0	0	1	0	1	0	0	0	0
OTU_1437	0	0	1	0	0	0	0	0	1	0	1	0	0	0	0	0	0	1	1	0	1	0	0	2
OTU_1438	0	0	0	0	0	0	0	0	0	0	0	1	0	0	0	0	0	0	0	0	0	0	0	0
OTU_144	0	1	0	0	0	0	0	0	0	0	0	0	0	0	0	0	0	0	0	0	0	0	0	0
OTU_1440	0	0	3	1	1	0	0	5	1	0	1	1	8	16	10	2	11	4	3	6	2	7	10	2
OTU_1441	1	1	1	1	0	4	2	2	1	3	3	0	2	2	1	2	2	1	1	4	0	1	2	3
OTU_1442	0	0	0	0	0	0	1	0	0	0	0	0	0	0	0	0	0	0	0	0	0	0	0	0
OTU_1443	0	0	0	0	1	0	0	0	1	0	1	0	0	0	0	0	0	0	0	0	0	0	0	0
OTU_1444	0	1	1	1	0	0	1	0	0	0	0	0	1	0	0	0	0	0	0	0	0	0	0	0
OTU_1445	0	0	0	0	0	1	0	0	0	0	0	0	0	0	0	0	1	0	0	0	0	0	0	0
OTU_1446	0	0	0	1	0	0	0	0	0	1	1	0	0	1	1	0	0	0	0	1	2	0	0	0
OTU_1447	0	0	0	0	0	0	0	0	0	0	0	1	0	0	0	0	0	0	0	0	0	1	0	0
OTU_1448	0	0	0	1	0	0	0	0	0	0	0	0	0	0	0	0	0	0	0	0	0	0	0	0
OTU_1449	0	0	0	1	0	0	1	1	0	1	1	0	0	0	0	0	0	0	0	2	1	1	0	0
OTU_145	0	0	0	2	0	0	0	0	0	0	0	0	0	0	0	0	0	0	0	0	0	0	0	0
OTU_1451	0	0	0	0	0	0	0	0	0	0	0	0	0	0	0	0	0	0	3	1	0	0	0	0
OTU_1452	0	0	0	0	0	0	0	0	0	0	0	0	0	0	0	0	0	0	2	5	0	0	1	0
OTU_1453	0	0	0	1	0	0	0	0	0	0	0	2	0	0	0	0	0	0	0	0	0	0	0	0
OTU_1455	0	1	3	0	0	0	0	0	0	0	0	0	0	0	0	0	0	0	0	0	0	0	0	0
OTU_1457	0	0	0	0	0	1	0	0	1	0	0	1	0	1	0	0	0	0	0	1	1	0	0	1
OTU_1458	0	2	0	0	0	0	0	0	0	0	1	0	0	0	0	1	0	0	0	0	0	0	0	0
OTU_1459	0	0	0	0	0	1	0	0	0	0	0	0	0	0	0	0	0	0	0	0	0	0	0	0
OTU_146	0	1	0	0	0	0	0	0	0	0	0	0	0	0	0	0	0	0	0	0	0	1	0	0
OTU_1460	0	0	0	0	0	0	0	0	0	0	0	0	0	0	0	0	0	0	0	0	0	1	0	0
OTU_1462	0	1	0	2	0	0	0	0	0	0	0	1	0	0	0	0	0	0	0	0	0	0	0	0
OTU_1463	0	0	1	0	0	0	0	0	0	0	0	2	0	0	0	0	0	0	0	0	0	0	0	0
OTU_1464	3	2	1	0	1	0	1	0	0	0	0	0	0	0	0	0	0	0	0	0	0	0	0	0
OTU_1465	0	0	0	0	0	0	0	0	0	0	0	0	0	1	1	0	0	1	0	0	0	1	0	0
OTU_1466	0	0	0	0	0	0	0	0	0	1	0	1	0	0	0	0	0	0	0	0	0	0	0	0
OTU_1467	0	0	0	0	0	0	0	0	0	0	0	0	0	0	1	2	1	1	1	1	0	0	1	0
OTU_1468	0	0	3	0	0	0	0	0	0	0	0	0	0	0	0	0	0	0	0	0	0	1	0	0
OTU_1469	0	0	0	0	0	1	0	0	0	0	0	0	0	1	0	0	0	0	0	0	0	0	0	0
OTU_1471	0	0	0	0	1	0	0	0	0	0	0	0	0	0	0	0	0	0	0	0	0	0	0	0
OTU_1473	0	0	0	0	0	0	1	0	0	0	0	0	0	0	0	0	0	0	0	0	0	0	0	0
OTU_1474	0	0	0	1	0	0	0	0	0	0	0	0	0	0	0	0	0	0	0	0	0	0	0	0
OTU_1475	0	0	0	0	0	1	0	0	0	0	0	0	1	0	0	0	0	0	0	0	0	0	0	0
OTU_1477	0	1	0	0	0	0	0	0	0	0	0	0	0	0	0	0	0	1	0	0	0	0	0	0
OTU_1480	0	0	0	2	0	0	0	0	0	0	0	0	0	0	0	0	0	0	0	0	0	0	0	0
OTU_1481	0	0	0	0	0	0	0	0	0	0	0	0	1	1	1	0	0	0	1	0	0	0	0	0
OTU_1482	0	0	0	0	1	0	0	0	0	0	0	0	0	0	0	0	0	0	0	0	0	0	0	0
OTU_1483	0	0	0	0	1	0	0	0	0	1	0	0	0	0	0	0	1	0	0	1	0	0	1	0
OTU_1484	0	0	0	0	0	0	0	0	0	0	2	0	0	0	0	0	0	0	0	0	0	0	0	0
OTU_1485	0	1	1	0	2	0	2	2	0	0	1	0	0	0	1	0	0	1	2	0	0	0	3	0
OTU_1486	0	0	0	0	0	0	0	0	0	0	1	1	0	0	0	0	0	0	0	0	0	0	0	0
OTU_1487	0	0	0	0	0	0	0	0	0	0	0	0	0	0	0	1	0	1	0	0	1	0	0	2
OTU_149	1	0	0	0	0	0	0	0	0	0	0	0	0	0	0	0	0	0	0	0	0	0	0	0
OTU_1490	0	0	0	0	0	0	0	0	0	0	0	0	0	0	0	0	0	0	0	1	0	0	0	0
OTU_1491	0	0	1	0	0	0	0	0	0	0	0	0	0	0	0	0	0	0	0	0	0	0	0	0
OTU_1492	0	0	0	0	0	0	0	0	0	0	0	0	0	0	0	0	0	0	0	0	0	1	0	0
OTU_1493	0	1	3	3	3	5	6	1	4	0	2	8	7	10	6	11	7	5	10	5	8	14	7	7
OTU_1495	0	0	1	0	0	0	0	0	1	0	0	1	0	0	0	0	0	0	0	0	0	0	0	0
OTU_1496	0	0	0	0	0	0	0	0	0	0	1	0	0	0	0	0	0	0	0	0	0	0	0	0
OTU_1497	0	0	0	0	0	0	0	0	0	0	0	0	0	0	0	0	0	0	0	1	0	0	0	0
OTU_1498	3	2	2	0	0	1	4	6	4	0	1	0	6	6	3	4	4	2	5	6	8	4	5	9
OTU_1499	0	0	0	0	0	0	0	0	0	0	0	0	0	0	0	0	0	1	0	0	0	0	0	0
OTU_15	10	12	11	18	20	33	23	18	18	18	27	13	0	1	2	1	1	0	1	1	0	0	0	0
OTU_150	0	0	0	1	0	0	0	0	0	0	0	0	0	0	0	0	0	0	0	0	0	0	0	0
OTU_1500	0	0	0	0	0	0	1	0	0	0	0	0	0	0	0	0	0	0	0	0	0	0	0	0
OTU_1501	0	0	0	0	0	0	0	1	1	0	0	0	0	0	0	0	0	0	0	0	0	0	0	0
OTU_1503	0	0	0	0	0	0	0	0	0	0	0	1	0	0	0	0	0	0	0	0	0	0	0	0
OTU_1507	0	0	0	1	0	0	0	0	0	0	0	0	0	0	0	0	0	0	0	0	0	0	0	0
OTU_1508	0	0	0	1	0	0	0	0	0	0	0	0	0	0	0	0	0	0	0	0	0	0	0	0
OTU_1509	0	0	0	0	0	0	0	0	0	0	0	0	0	0	0	1	0	0	1	1	0	0	0	0
OTU_1510	0	0	0	0	0	0	1	0	0	0	0	0	0	0	0	0	0	0	0	0	0	0	0	0
OTU_1511	1	0	1	0	0	0	0	0	0	0	0	0	0	0	0	0	0	0	0	0	0	0	0	0
OTU_1512	4	5	5	8	4	6	6	4	4	2	4	7	1	0	0	0	0	0	0	0	0	0	0	0
OTU_1513	0	0	1	0	0	0	0	0	0	0	0	0	0	0	0	0	0	0	0	0	0	0	0	0
OTU_1514	0	0	0	1	0	0	0	0	0	0	0	0	0	0	0	0	0	0	1	0	0	0	0	0
OTU_1515	0	0	0	0	0	0	0	1	0	0	0	0	0	0	0	0	0	0	0	0	0	0	0	0
OTU_1516	0	0	0	1	0	0	0	1	0	0	0	0	0	0	0	0	0	0	0	0	0	0	0	0
OTU_1517	0	0	0	0	0	0	0	0	1	0	0	0	0	0	0	0	0	2	0	0	0	0	0	0
OTU_1518	0	0	0	0	0	0	0	0	0	0	1	0	0	0	0	0	0	0	0	0	0	0	0	0
OTU_1519	0	0	0	0	0	0	0	0	0	0	0	0	0	0	0	0	0	0	0	2	0	0	0	0
OTU_1520	0	0	0	1	0	0	0	0	0	1	0	0	1	1	0	0	0	0	0	1	0	0	0	0
OTU_1521	0	0	0	0	0	0	0	0	0	0	0	0	1	0	0	1	0	0	0	0	0	0	1	0
OTU_1523	0	0	0	0	1	1	0	0	0	0	0	0	1	0	0	0	0	0	0	0	0	0	0	0
OTU_1524	0	0	0	0	0	1	0	0	0	0	0	0	0	0	0	0	0	0	0	0	0	0	0	0
OTU_1525	0	0	0	1	0	0	0	1	2	0	0	0	0	0	0	0	0	0	0	0	0	0	0	0
OTU_1528	0	0	1	0	0	0	0	0	0	1	0	1	0	0	0	0	0	0	0	0	0	0	0	0
OTU_1530	0	0	0	0	0	0	0	0	0	0	1	1	0	0	0	0	1	0	1	1	0	0	0	0
OTU_1531	0	0	0	0	0	0	0	0	0	0	0	0	0	0	0	0	2	0	0	0	0	0	0	0
OTU_1532	2	4	3	1	1	3	2	3	0	6	7	3	13	21	20	15	11	10	10	11	12	10	19	17
OTU_1533	0	0	0	1	1	0	0	0	0	0	0	0	0	0	0	0	0	0	0	0	0	0	0	2
OTU_1534	0	0	0	0	0	0	0	0	0	0	0	0	0	0	0	0	0	0	0	3	3	0	0	0
OTU_1535	0	0	0	0	0	0	0	0	0	0	0	0	0	0	0	0	0	0	0	0	0	1	0	0
OTU_1536	0	0	0	0	0	0	0	0	0	0	0	0	0	0	0	0	0	0	0	0	0	1	0	1
OTU_1537	0	0	0	0	0	0	0	0	0	0	0	1	0	0	0	0	0	0	0	0	0	0	0	0
OTU_1538	0	0	0	0	0	0	0	0	0	1	0	0	0	0	0	0	0	0	0	0	0	0	0	0
OTU_1539	1	0	0	0	0	0	0	0	1	0	0	0	0	0	0	0	1	0	0	0	0	0	0	0
OTU_154	0	0	0	0	1	0	0	0	0	0	2	0	0	0	0	0	0	0	0	0	0	0	0	0
OTU_1540	0	0	0	1	0	0	0	0	1	0	0	0	0	0	0	0	1	0	0	0	0	0	0	0
OTU_1542	0	0	0	1	1	1	0	2	1	0	0	0	2	1	0	2	0	1	2	1	2	0	0	0
OTU_1543	1	0	0	0	0	0	0	0	0	0	0	0	0	0	0	0	0	0	0	0	0	0	0	0
OTU_1546	0	0	0	0	0	0	0	0	0	1	0	0	0	0	0	0	0	0	0	0	0	0	0	0
OTU_1547	1	0	0	0	0	1	0	0	0	1	0	0	1	1	0	0	0	0	0	0	1	0	0	0
OTU_155	0	0	0	0	1	0	0	0	0	0	0	0	0	0	0	0	0	0	0	0	0	0	0	0
OTU_1551	0	0	1	0	0	0	0	0	0	0	0	0	0	0	0	0	0	0	0	0	0	0	0	0
OTU_1552	0	1	0	1	0	0	0	0	1	0	0	0	0	0	0	0	0	0	0	0	0	0	0	0
OTU_1553	1	0	0	0	0	0	0	0	0	0	0	0	0	0	0	0	0	0	0	0	0	0	0	0
OTU_1554	0	0	0	0	0	0	0	0	0	1	0	0	1	1	1	0	0	0	2	2	1	0	0	0
OTU_1555	0	0	0	1	0	0	0	0	0	0	0	0	0	0	0	0	0	0	0	0	0	0	0	0
OTU_1556	1	1	0	0	0	0	0	0	0	0	0	0	0	0	0	0	0	0	0	0	0	0	0	0
OTU_1559	0	1	0	0	0	0	0	1	0	1	0	0	0	0	0	0	0	0	0	0	0	0	0	0
OTU_1560	2	0	1	0	1	0	0	1	0	1	0	1	0	0	1	1	0	0	0	0	0	1	0	0
OTU_1561	1	0	0	0	0	2	0	0	0	1	0	0	0	0	0	1	0	0	0	0	0	0	0	1
OTU_1562	0	1	0	0	0	0	0	0	0	0	0	0	0	0	0	0	0	0	0	0	0	1	0	0
OTU_1564	0	0	0	0	0	0	0	0	0	0	0	0	0	0	0	0	0	0	0	0	0	0	0	1
OTU_1566	0	0	1	0	0	0	0	0	0	0	0	0	0	1	0	0	0	0	0	0	0	0	0	0
OTU_1568	0	0	0	0	0	0	1	0	0	0	0	0	0	0	0	0	0	0	0	0	0	0	0	0
OTU_1569	0	0	0	0	0	0	0	0	0	0	1	0	0	0	0	0	0	0	0	0	0	0	0	0
OTU_1571	0	0	1	1	0	0	0	0	0	1	0	0	1	0	0	0	0	0	0	0	0	0	0	0
OTU_1572	0	0	0	0	1	0	0	0	0	1	0	0	0	0	0	0	0	0	0	0	0	0	0	0
OTU_1573	0	0	0	0	0	1	0	0	0	0	0	0	0	0	0	0	0	0	0	0	0	0	0	0
OTU_1574	0	0	0	0	1	0	0	0	0	0	0	0	0	0	0	0	0	0	0	0	0	0	0	0
OTU_1575	0	0	0	0	0	0	0	0	0	0	0	0	0	0	0	0	0	0	0	0	1	1	1	0
OTU_1576	1	1	3	1	0	0	3	2	3	0	3	1	1	6	2	2	4	2	5	9	6	0	1	0
OTU_1577	0	0	0	0	0	0	0	0	0	1	1	0	0	0	0	0	0	0	0	0	0	0	0	1
OTU_1578	0	0	0	0	0	0	0	0	0	1	0	0	0	0	0	0	0	0	0	0	0	0	0	0
OTU_1579	1	1	1	0	4	0	0	0	0	1	0	0	0	0	0	0	0	0	0	0	0	0	0	0
OTU_1581	0	0	0	0	0	0	0	0	0	0	0	0	0	0	0	0	0	1	0	0	0	0	0	0
OTU_1585	0	0	0	0	0	0	1	0	0	0	0	0	0	0	0	0	0	0	0	1	0	0	0	0
OTU_1586	0	0	0	0	0	1	0	0	1	0	0	0	0	0	0	0	0	0	0	0	0	0	0	0
OTU_1588	0	0	0	0	0	0	0	0	0	0	0	0	0	0	0	1	0	0	0	0	0	0	0	0
OTU_1589	0	0	0	0	0	0	1	0	0	0	0	0	0	0	0	0	0	0	0	0	1	0	0	0
OTU_159	0	0	0	0	0	0	0	0	0	0	0	0	0	0	0	0	0	0	0	1	0	0	0	1
OTU_1590	0	0	0	0	0	0	0	0	0	0	0	0	0	0	0	0	0	0	0	1	0	0	0	0
OTU_1591	0	1	0	0	0	0	0	1	0	0	0	0	0	0	0	0	0	0	0	0	0	0	0	0
OTU_1596	0	0	0	0	0	0	0	0	0	0	0	1	0	0	0	0	0	0	0	0	0	0	0	0
OTU_1597	1	0	0	0	0	2	0	1	0	5	4	0	8	2	3	5	12	2	2	4	7	9	9	16
OTU_1598	0	0	0	0	0	0	0	0	0	0	0	0	0	0	0	0	0	0	0	0	0	1	0	0
OTU_16	0	1	0	0	0	0	0	0	0	0	0	0	0	0	0	0	0	0	0	0	0	0	0	0
OTU_160	0	0	0	0	0	0	0	0	0	0	0	0	0	0	0	0	1	0	0	1	0	0	0	0
OTU_1600	0	0	0	0	0	0	0	0	0	0	0	0	1	0	0	0	0	0	1	0	0	0	0	0
OTU_1601	0	0	0	0	0	0	0	0	0	0	0	1	1	0	0	3	2	0	1	1	1	1	0	1
OTU_1602	0	0	1	0	0	0	0	2	0	1	2	1	8	10	17	12	15	9	16	15	11	6	11	13
OTU_1604	0	0	0	0	0	0	0	0	0	0	0	0	0	0	1	0	0	0	0	1	1	0	0	0
OTU_1606	0	0	0	0	0	0	0	0	0	0	0	0	0	1	0	0	1	0	0	0	1	0	1	0
OTU_1607	0	0	0	0	0	0	0	0	0	0	0	0	0	1	0	0	0	1	0	0	0	0	0	0
OTU_1608	0	0	0	0	0	0	0	0	0	0	0	0	0	0	0	0	0	0	0	1	0	1	0	0
OTU_1609	0	0	0	0	0	0	0	0	0	0	0	0	0	0	0	0	0	0	0	0	0	0	0	1
OTU_1610	0	0	0	0	0	0	0	0	0	0	0	0	2	0	0	0	0	0	0	0	0	1	0	0
OTU_1611	0	0	0	0	0	0	0	0	0	0	0	0	0	0	0	0	0	0	1	0	0	0	0	0
OTU_1612	0	0	0	0	0	0	0	0	0	0	0	0	0	0	0	0	0	0	0	0	0	1	0	0
OTU_1613	0	0	0	0	0	0	0	0	0	1	0	0	0	0	0	0	0	0	0	0	0	0	0	0
OTU_1614	2	1	1	1	0	2	5	1	5	3	1	2	8	10	1	0	4	6	12	7	12	3	5	8
OTU_1615	0	0	0	0	0	0	0	0	0	0	0	0	0	0	0	0	0	0	0	0	0	0	1	0
OTU_1616	1	0	0	0	0	0	0	0	0	0	0	0	0	0	0	0	0	0	1	1	0	1	1	1
OTU_1617	27	23	32	26	24	28	28	37	26	28	22	22	200	151	213	173	142	124	169	147	210	118	129	134
OTU_1618	2	2	4	5	2	3	6	3	3	6	4	7	0	4	0	0	0	1	0	3	0	2	0	1
OTU_1619	1	1	0	1	0	0	0	3	0	1	0	1	5	2	4	2	2	6	5	6	8	4	6	8
OTU_162	0	0	0	4	0	0	0	0	0	0	0	0	0	0	0	0	0	1	0	0	0	0	0	0
OTU_1620	2	2	1	0	1	1	8	4	4	7	5	1	3	4	3	0	2	1	2	5	2	1	2	1
OTU_1621	4	7	2	2	1	4	2	5	8	5	2	3	1	0	0	1	0	1	1	1	1	1	2	0
OTU_1622	3	2	4	7	2	1	2	4	0	6	3	2	1	0	1	0	0	0	0	0	0	0	2	0
OTU_1623	2	0	1	1	1	3	1	0	3	0	1	2	0	0	2	0	0	2	3	8	4	3	0	0
OTU_1624	1	1	0	0	0	2	2	3	0	3	1	4	0	1	0	0	0	0	0	1	0	0	1	0
OTU_1625	1	1	0	3	0	0	0	1	1	1	4	2	3	0	0	3	8	3	2	1	2	1	1	1
OTU_1626	1	1	3	0	0	0	2	6	0	1	2	1	3	4	7	0	3	0	4	1	2	2	0	2
OTU_1627	3	1	1	1	0	0	4	4	1	0	2	1	0	0	1	2	1	2	3	3	4	1	1	1
OTU_1628	0	1	0	0	1	0	1	1	0	0	0	0	1	0	2	0	1	0	0	1	5	1	3	4
OTU_1629	0	0	0	0	0	0	0	0	0	1	0	3	1	1	0	9	7	3	8	6	9	2	4	6
OTU_1630	0	3	0	1	0	1	3	0	4	2	0	3	0	0	0	0	0	2	0	2	0	0	0	0
OTU_1631	2	0	0	0	0	2	0	0	1	2	2	0	1	1	0	0	0	1	1	2	0	2	2	2
OTU_1632	1	3	0	2	1	5	2	4	1	5	0	2	0	0	0	0	0	0	0	1	0	0	0	0
OTU_1633	3	8	2	2	0	4	1	2	4	2	1	3	7	11	9	8	9	6	12	10	14	8	13	8
OTU_1634	2	6	2	4	0	3	4	3	2	4	1	3	1	1	1	0	2	0	1	0	0	0	0	0
OTU_1635	1	1	0	0	3	2	2	4	1	3	4	1	0	0	1	0	0	0	1	0	0	0	0	0
OTU_1636	1	2	0	1	0	1	0	1	0	2	0	1	0	0	0	0	0	0	0	0	0	0	0	0
OTU_1637	2	0	1	1	0	0	0	0	3	1	1	0	0	0	1	0	0	0	0	1	0	0	0	0
OTU_1638	3	0	1	2	2	1	2	2	1	3	3	2	0	0	0	1	0	0	0	1	0	2	2	1
OTU_1639	0	0	0	0	0	0	0	0	0	0	0	0	4	4	5	3	4	3	0	1	3	3	2	1
OTU_164	0	0	0	0	1	0	0	0	0	0	0	0	0	0	0	0	0	0	0	0	0	0	0	0
OTU_1640	0	0	0	1	0	2	1	1	1	0	0	2	1	1	0	0	0	0	0	1	0	0	0	0
OTU_1641	0	0	0	0	0	0	1	1	0	2	0	0	1	4	0	1	3	10	4	10	0	3	5	3
OTU_1642	1	1	2	1	0	1	1	2	5	1	1	1	0	0	0	0	0	1	0	2	0	1	0	0
OTU_1643	5	0	1	1	0	1	0	0	0	1	3	0	1	2	2	3	5	2	4	9	7	2	1	0
OTU_1644	2	1	0	0	0	0	1	0	1	1	0	1	0	0	1	1	0	2	0	0	1	0	0	0
OTU_1645	2	1	2	2	0	0	4	0	2	1	0	5	0	0	0	0	0	0	1	0	0	0	1	0
OTU_1646	0	1	0	1	0	1	1	0	0	0	0	1	0	0	0	1	0	0	0	0	0	0	0	0
OTU_1647	0	0	0	1	0	0	0	1	0	0	0	0	1	2	4	1	2	1	4	2	2	4	1	3
OTU_1648	0	1	0	2	0	1	1	0	3	1	0	0	2	0	1	1	1	2	3	2	0	2	0	1
OTU_1649	1	4	1	0	1	1	0	1	1	1	0	2	1	1	0	1	0	1	2	0	4	1	2	0
OTU_1650	0	1	1	0	0	0	0	0	0	1	0	0	1	0	0	0	0	1	1	1	0	0	0	0
OTU_1651	1	0	1	0	1	1	1	0	2	0	1	0	0	0	0	0	0	0	0	2	0	0	0	0
OTU_1652	2	0	0	1	0	2	1	0	1	0	0	4	0	0	2	0	0	0	0	0	0	0	0	1
OTU_1653	0	1	0	0	1	0	0	1	1	2	4	0	0	0	0	0	0	0	0	0	0	0	0	0
OTU_1654	39	29	33	23	18	20	42	33	44	29	33	27	24	5	11	8	9	4	6	10	7	3	8	11
OTU_1655	0	0	0	0	0	0	0	0	0	0	0	0	2	0	3	3	5	1	3	5	4	4	1	3
OTU_1656	0	0	0	1	0	1	0	0	1	2	0	0	0	0	0	0	0	0	0	0	0	0	0	0
OTU_1657	1	0	1	0	0	0	0	1	2	1	2	1	0	1	0	1	0	0	3	2	2	2	2	2
OTU_1658	1	3	0	3	0	1	2	0	2	3	1	6	0	2	2	0	0	3	0	1	0	6	0	0
OTU_1659	0	0	0	0	2	0	0	1	0	0	0	0	2	0	0	6	2	1	7	5	5	4	2	0
OTU_166	0	0	1	0	0	0	0	0	0	0	0	0	0	6	4	0	0	0	0	0	0	6	3	3
OTU_1660	1	0	0	0	0	0	0	0	0	0	0	0	1	3	0	0	0	0	0	0	0	0	1	1
OTU_1661	1	0	0	2	1	1	0	1	0	1	0	2	0	0	0	2	1	0	2	0	0	0	0	0
OTU_1662	0	1	0	2	0	0	0	0	1	1	0	0	0	0	0	0	0	0	0	2	0	1	0	0
OTU_1663	0	2	0	2	2	0	0	2	0	2	0	1	0	0	0	1	0	1	1	0	0	0	0	0
OTU_1664	0	0	1	0	0	2	1	0	1	0	0	0	0	0	0	0	0	0	0	0	0	0	0	0
OTU_1665	0	0	2	1	0	0	0	0	0	1	0	0	1	0	0	0	0	0	0	0	0	0	0	0
OTU_1666	0	0	0	0	0	1	3	1	2	0	0	1	1	0	4	3	1	0	4	3	1	0	1	2
OTU_1667	0	0	0	0	1	2	0	0	0	0	0	0	0	2	1	1	0	7	2	0	0	4	0	1
OTU_1668	1	0	0	0	0	0	1	2	0	0	0	1	0	0	0	0	0	0	0	0	0	0	0	0
OTU_1669	2	1	2	1	1	0	1	0	0	0	1	0	3	2	6	1	6	2	3	5	1	2	2	2
OTU_167	2	1	1	0	1	2	1	1	2	2	0	1	2	6	7	23	26	27	4	1	2	50	69	90
OTU_1670	0	0	1	0	0	2	0	0	0	1	0	1	0	0	0	0	0	0	0	0	0	0	0	0
OTU_1671	2	0	0	0	1	1	1	5	1	0	0	1	2	0	0	1	1	0	0	0	1	0	0	1
OTU_1672	0	1	0	0	0	1	1	0	0	0	0	0	0	0	0	0	0	0	0	0	0	0	0	1
OTU_1673	0	0	1	0	2	0	0	0	0	0	1	0	0	0	0	0	0	0	0	0	0	0	0	0
OTU_1674	0	1	0	0	0	0	1	0	1	1	1	0	0	0	0	0	0	0	1	0	0	0	0	1
OTU_1675	0	0	1	2	0	0	0	0	0	0	0	0	1	0	0	1	2	2	1	0	0	1	0	1
OTU_1676	0	0	0	0	0	0	0	0	1	1	0	1	0	0	0	0	0	0	0	0	0	0	0	0
OTU_1677	0	2	0	1	0	2	2	0	0	0	2	0	0	0	0	0	0	0	0	0	0	0	0	0
OTU_1678	0	0	0	0	0	1	2	0	1	1	0	0	2	0	1	1	6	2	3	1	2	0	2	2
OTU_1679	0	0	0	0	0	0	1	0	0	0	0	0	0	1	0	0	0	1	0	0	0	0	0	0
OTU_168	0	0	0	0	0	0	1	0	0	0	0	0	0	0	0	0	0	0	0	0	0	0	0	0
OTU_1680	0	2	0	1	0	0	1	0	1	0	1	0	0	0	0	0	0	1	0	0	0	0	0	0
OTU_1681	0	0	0	1	0	0	0	1	0	0	1	0	0	0	0	0	0	0	2	2	3	1	0	1
OTU_1682	0	0	1	0	0	1	1	0	1	0	1	0	0	0	0	0	0	0	0	0	0	0	0	0
OTU_1683	0	1	0	0	0	0	0	1	0	0	1	0	0	0	0	0	0	0	0	0	0	0	0	0
OTU_1684	0	0	0	0	0	1	0	0	0	0	0	0	1	1	1	0	0	1	1	1	0	0	0	1
OTU_1685	1	0	0	0	1	0	1	1	0	1	0	0	1	1	2	0	0	0	0	1	0	0	1	0
OTU_1686	1	1	0	0	0	0	0	2	0	0	1	0	0	2	0	0	0	0	2	0	1	1	2	0
OTU_1687	1	0	0	0	0	1	3	1	0	0	0	1	0	0	0	0	0	0	0	0	0	0	1	1
OTU_1688	0	1	0	0	0	0	0	0	0	1	0	0	0	0	0	0	0	0	0	0	0	0	0	0
OTU_1689	1	0	1	0	1	0	0	0	2	0	0	0	0	0	0	0	0	0	1	1	1	0	0	1
OTU_1690	0	0	0	0	0	1	0	0	0	1	0	1	0	1	0	0	0	0	0	0	0	0	0	0
OTU_1691	1	0	0	0	0	0	0	1	1	1	0	0	0	0	0	0	0	0	0	0	0	0	0	0
OTU_1692	0	0	1	0	0	0	0	0	0	0	0	0	0	0	1	0	0	1	0	0	0	0	0	0
OTU_1693	0	0	0	0	0	0	1	1	0	0	0	0	0	0	0	0	0	0	1	0	0	1	0	0
OTU_1694	0	0	0	0	1	0	0	1	0	0	0	0	0	1	0	0	0	0	0	0	0	0	0	0
OTU_1696	0	0	0	0	1	0	0	0	0	0	0	0	0	0	0	0	0	0	0	0	0	0	0	0
OTU_1697	0	1	0	2	0	1	0	0	0	0	0	0	0	0	1	0	0	2	0	2	0	3	2	1
OTU_1698	1	0	1	0	0	1	0	0	0	0	0	0	0	0	0	0	0	0	0	1	0	0	0	0
OTU_1699	0	0	0	0	0	0	0	0	0	1	0	0	1	0	1	0	0	0	2	0	1	0	0	0
OTU_17	8	6	3	3	1	3	4	6	6	2	2	4	6	6	9	3	8	0	4	6	9	3	2	4
OTU_1700	2	0	0	0	1	2	0	0	1	1	1	1	0	0	0	0	0	0	0	0	0	1	0	0
OTU_1701	0	0	0	0	0	0	0	1	1	0	1	0	0	0	0	1	0	0	0	0	2	0	2	1
OTU_1702	1	0	0	0	0	0	0	0	0	0	0	0	0	0	1	0	0	0	0	0	1	0	1	0
OTU_1703	0	0	0	1	1	0	0	0	0	1	0	0	0	0	1	0	0	0	0	0	0	0	0	0
OTU_1704	1	2	4	1	4	1	0	2	5	0	2	3	7	0	2	4	2	3	1	5	1	2	3	0
OTU_1705	0	0	0	2	0	0	1	0	1	2	0	2	0	2	1	1	0	0	0	2	0	1	2	0
OTU_1706	0	0	0	0	0	0	0	0	1	1	0	0	0	1	0	0	0	0	0	0	0	0	0	0
OTU_1707	1	0	1	0	0	0	0	0	0	0	0	1	0	0	0	0	0	0	0	0	0	0	0	0
OTU_1708	0	1	0	0	0	1	0	0	0	0	0	0	0	0	0	0	0	0	0	0	0	0	2	0
OTU_1709	0	0	0	0	1	0	0	0	0	0	0	0	0	0	0	0	0	0	0	0	0	0	0	0
OTU_1710	1	0	0	0	3	0	0	0	0	0	0	0	0	0	0	0	2	0	0	0	0	0	3	0
OTU_1711	1	0	0	0	0	0	0	0	0	0	0	0	0	0	0	0	0	0	0	0	0	0	0	0
OTU_1712	0	0	1	0	0	1	0	0	0	0	0	0	0	1	0	0	0	0	0	1	1	0	0	0
OTU_1713	0	0	2	0	0	0	0	0	0	0	0	0	0	0	0	0	0	0	0	0	0	0	0	0
OTU_1714	0	0	0	0	0	0	0	0	0	1	0	0	0	1	0	0	0	0	0	0	0	1	0	0
OTU_1715	0	0	0	0	1	0	1	0	0	0	0	0	1	1	0	0	0	0	0	0	2	0	0	2
OTU_1716	0	1	0	0	0	0	0	0	0	1	1	0	1	3	1	1	0	2	1	2	1	1	0	2
OTU_1717	0	0	0	0	0	0	0	1	0	0	0	1	0	0	0	0	1	0	0	0	0	0	0	0
OTU_1718	0	0	0	0	0	0	1	0	0	0	0	0	0	0	0	0	0	0	0	0	0	0	0	0
OTU_1719	1	0	0	1	0	0	0	3	0	0	0	0	0	0	0	0	0	0	0	0	0	0	0	0
OTU_172	0	0	0	0	0	0	0	0	0	0	0	0	0	0	0	0	0	0	0	0	0	1	1	0
OTU_1720	0	0	0	0	1	0	0	0	0	1	0	0	0	1	0	0	0	0	0	0	1	0	1	0
OTU_1721	0	0	0	1	0	0	0	0	0	0	1	0	1	0	0	0	0	0	0	0	0	0	0	0
OTU_1722	0	0	0	0	0	0	1	1	0	0	0	0	1	0	0	0	0	2	0	1	1	0	0	0
OTU_1723	0	0	0	0	0	0	0	0	0	0	0	0	0	0	0	0	0	0	0	0	1	0	0	0
OTU_1724	1	0	0	0	0	0	0	0	1	0	1	2	0	0	0	0	0	0	0	0	0	0	0	0
OTU_1725	1	0	0	0	1	1	0	0	0	0	0	1	0	0	0	0	0	0	0	0	0	0	0	0
OTU_1726	0	0	0	0	0	0	0	1	0	0	0	0	0	1	0	0	0	0	0	0	1	0	0	0
OTU_1727	1	2	3	2	0	0	0	0	0	0	0	0	0	0	1	1	0	0	0	2	0	0	0	0
OTU_1728	1	1	0	1	0	0	0	0	1	1	1	0	1	0	0	0	0	0	0	0	0	0	0	0
OTU_1729	0	0	0	0	0	0	0	0	0	0	0	0	1	0	0	0	0	1	0	0	0	1	0	1
OTU_173	0	0	0	0	0	0	0	0	0	0	0	0	0	0	0	0	0	0	0	0	0	0	1	0
OTU_1730	1	0	0	0	0	0	0	0	0	0	0	0	0	0	1	0	0	0	0	0	4	0	0	0
OTU_1731	0	0	1	1	1	0	0	0	0	0	0	0	0	0	0	0	0	0	0	0	0	0	0	0
OTU_1732	0	0	0	0	1	1	0	0	0	0	1	0	0	0	1	1	0	0	2	0	1	0	0	0
OTU_1733	0	0	0	0	1	0	0	0	0	0	0	0	0	0	0	0	0	0	0	0	0	0	0	0
OTU_1734	0	0	0	0	0	1	0	0	0	0	0	0	0	0	0	0	0	0	0	1	0	0	0	0
OTU_1735	0	0	0	0	0	0	0	0	0	0	0	0	0	1	0	0	0	0	0	1	0	0	0	0
OTU_1736	1	6	8	1	2	4	3	8	8	6	10	6	55	40	45	73	90	94	63	46	56	74	81	53
OTU_1737	0	0	0	0	0	0	0	0	0	0	0	0	0	1	0	0	0	0	0	0	0	2	0	0
OTU_1738	0	1	0	0	0	0	0	0	0	0	0	0	0	0	0	0	0	0	0	0	0	0	0	0
OTU_1739	0	0	0	0	1	0	0	0	0	0	0	1	0	2	0	0	0	0	0	1	0	1	0	0
OTU_1740	0	2	1	2	1	0	1	1	0	2	0	1	0	3	0	1	0	0	2	1	0	0	0	1
OTU_1741	0	0	0	0	2	0	0	0	0	0	0	0	0	0	0	0	0	0	0	0	0	0	0	0
OTU_1742	1	0	0	0	1	0	2	3	0	1	0	0	2	2	4	2	1	0	3	2	5	0	1	1
OTU_1743	0	0	2	1	0	0	0	0	0	0	0	0	0	0	0	0	0	0	0	0	0	0	0	0
OTU_1744	0	0	0	0	1	0	0	2	0	0	0	0	0	0	0	0	0	0	0	0	0	0	0	0
OTU_1745	1	0	0	1	0	0	0	1	0	1	0	0	0	0	0	0	0	0	0	0	0	0	0	0
OTU_1746	3	1	0	0	0	0	0	0	0	0	1	0	0	0	0	0	0	0	0	0	1	1	0	0
OTU_1747	0	0	0	0	0	0	0	0	0	0	0	0	0	1	0	0	0	0	0	0	0	2	0	0
OTU_1748	0	0	0	0	0	0	0	1	0	0	0	0	0	1	0	0	0	0	0	0	0	0	0	0
OTU_1749	0	0	0	0	0	1	0	0	0	0	1	0	0	0	0	0	0	0	0	0	1	0	0	0
OTU_175	2	0	0	0	0	0	0	0	0	0	0	0	0	0	0	0	0	0	0	0	0	0	0	0
OTU_1750	0	0	0	2	0	0	0	1	1	0	0	0	0	0	1	1	1	1	0	0	0	0	0	0
OTU_1751	0	0	0	0	0	0	0	0	0	1	0	0	0	0	0	0	1	0	0	0	0	1	0	0
OTU_1753	0	4	1	0	0	0	2	0	1	0	0	0	0	0	1	0	1	0	0	0	0	0	0	0
OTU_1754	0	0	0	1	0	1	1	0	0	1	0	0	0	0	0	0	0	0	0	0	0	1	0	0
OTU_1755	0	0	0	1	0	0	0	0	0	0	0	0	0	0	0	0	0	0	0	0	0	0	0	0
OTU_1756	0	0	0	0	0	0	2	1	0	1	0	1	1	0	0	0	0	0	1	1	1	1	1	1
OTU_1757	0	0	0	0	0	0	0	0	1	0	0	0	0	0	0	0	0	0	0	0	0	0	0	0
OTU_1758	0	0	0	0	0	0	0	0	0	0	1	0	0	0	0	0	0	0	0	0	0	0	1	0
OTU_1759	0	0	0	0	0	0	0	0	0	0	0	0	0	0	1	0	0	1	0	1	0	0	1	0
OTU_1760	0	0	1	0	0	0	0	0	0	0	0	0	0	1	0	0	0	0	2	1	0	0	0	0
OTU_1761	0	0	0	0	0	0	0	0	0	1	0	0	0	0	0	0	0	0	0	0	0	0	1	0
OTU_1762	0	0	0	1	1	1	3	1	1	1	1	0	1	1	3	2	0	3	4	7	2	1	1	0
OTU_1763	0	0	0	0	0	0	0	0	0	0	0	0	0	1	0	0	0	0	0	0	1	1	1	0
OTU_1764	0	0	0	0	0	0	0	0	0	1	2	0	0	1	0	0	0	0	0	0	0	2	0	0
OTU_1765	0	0	0	0	0	0	0	0	0	1	1	1	0	1	0	0	0	0	0	2	0	0	0	0
OTU_1766	0	1	0	0	0	0	1	0	1	0	0	0	0	0	1	0	0	1	0	0	0	0	0	1
OTU_1768	0	0	0	0	0	0	1	0	0	0	0	0	0	0	0	0	0	0	1	0	0	0	0	0
OTU_1769	0	0	0	0	0	0	0	1	0	0	0	0	0	0	0	0	0	0	0	0	0	0	0	0
OTU_1771	0	0	0	0	0	0	1	1	0	0	1	0	1	0	3	0	2	2	1	1	0	1	0	0
OTU_1773	2	0	0	0	0	0	0	0	0	0	0	0	0	1	0	0	0	0	0	0	0	0	0	0
OTU_1774	1	0	0	0	1	0	1	0	2	0	0	0	0	0	0	0	2	0	1	0	0	0	0	0
OTU_1775	1	1	1	1	0	3	0	0	1	1	3	1	0	1	0	0	0	0	0	1	0	1	0	2
OTU_1776	0	1	0	0	1	0	0	1	0	0	1	0	0	0	0	0	0	0	0	0	0	0	0	0
OTU_1777	0	2	0	0	0	0	0	1	0	0	0	0	0	0	0	0	0	0	0	0	0	0	0	0
OTU_1778	0	0	0	1	0	0	0	0	0	0	0	0	0	0	0	0	0	0	0	0	0	0	0	0
OTU_1779	0	0	0	0	0	0	0	0	0	0	0	0	0	0	0	0	1	0	1	0	0	0	0	0
OTU_1780	35	29	28	35	38	51	22	16	29	35	33	32	60	58	77	38	31	31	11	8	15	38	41	43
OTU_1782	0	0	0	0	0	0	0	0	0	0	0	1	1	0	0	0	0	0	0	0	0	0	0	0
OTU_1784	0	0	0	0	0	0	0	0	0	0	0	0	0	0	0	0	0	0	0	0	0	1	0	0
OTU_1785	0	0	0	0	0	0	0	1	0	0	1	0	0	0	0	0	0	0	0	0	0	0	0	0
OTU_1787	0	0	0	0	0	2	0	0	0	0	0	0	0	0	0	0	0	0	0	2	0	0	0	0
OTU_1788	1	1	0	0	0	0	0	1	0	0	0	0	1	0	0	2	3	1	0	0	0	0	0	0
OTU_1789	0	0	0	0	0	1	0	0	0	0	0	0	0	2	0	0	3	0	0	0	3	0	1	2
OTU_179	0	0	0	0	0	0	0	0	0	0	0	0	0	0	0	0	0	0	0	1	0	0	0	0
OTU_1790	1	0	0	0	0	0	0	0	1	0	1	0	0	0	0	0	0	0	0	0	0	0	1	0
OTU_1791	0	0	0	0	0	0	0	0	0	2	0	0	0	0	0	0	0	0	0	0	0	0	0	0
OTU_1792	0	0	0	0	0	0	0	0	0	0	0	0	0	0	0	0	0	1	0	1	0	0	0	0
OTU_1793	0	0	1	0	0	0	0	0	0	0	0	0	0	1	0	1	0	1	0	0	0	0	1	0
OTU_1794	2	4	5	0	2	2	7	7	5	5	3	4	23	21	22	19	12	21	15	21	23	10	13	8
OTU_1795	0	0	0	0	0	0	0	0	0	0	0	0	0	0	0	1	0	0	1	0	0	0	0	1
OTU_1796	0	0	0	0	0	0	0	0	0	0	0	0	0	1	1	2	2	3	1	1	1	1	5	1
OTU_1797	0	0	0	0	0	0	0	0	0	0	0	0	1	1	1	0	0	0	0	1	0	0	0	1
OTU_1798	1	0	0	0	0	0	0	0	0	0	0	0	0	0	0	0	0	0	0	0	0	0	0	0
OTU_1799	7	3	10	10	7	5	12	8	13	9	11	3	20	12	9	15	15	25	14	12	18	15	21	17
OTU_18	0	0	0	0	0	0	0	0	0	0	1	0	2	0	1	2	0	0	1	0	1	0	1	0
OTU_180	3	3	2	1	3	1	5	4	5	0	2	1	6	8	4	4	7	5	8	8	8	2	6	7
OTU_1801	0	0	0	0	0	0	0	0	0	1	0	1	0	0	0	0	0	0	0	0	0	0	0	0
OTU_1802	0	0	2	0	0	0	0	0	0	0	0	0	0	0	0	0	0	0	0	0	0	1	0	0
OTU_1804	23	15	23	19	15	24	25	21	23	22	26	21	13	3	6	5	6	5	9	9	8	4	3	10
OTU_1806	0	0	0	1	0	0	0	0	0	0	0	1	0	0	0	0	0	0	0	0	0	0	0	0
OTU_1807	0	0	0	0	0	0	0	1	1	0	0	0	0	0	0	0	0	0	0	0	0	0	0	0
OTU_1808	15	28	23	30	10	24	25	42	30	30	32	36	3	5	4	0	1	7	6	7	2	4	2	2
OTU_1809	1	0	0	0	0	0	1	1	0	0	0	0	1	0	0	0	0	0	0	0	0	0	0	0
OTU_181	120	97	129	58	66	29	73	48	42	48	39	23	3	2	1	2	10	2	1	4	1	1	4	8
OTU_1810	0	0	0	2	0	0	0	0	0	1	0	0	0	0	2	0	0	0	0	0	0	0	0	0
OTU_1811	0	0	0	0	0	1	0	0	0	0	0	0	0	1	0	0	0	0	0	0	0	0	0	0
OTU_1812	0	0	0	0	0	0	0	0	0	0	0	1	0	0	0	0	0	0	0	0	0	0	0	0
OTU_1813	0	0	0	0	0	0	0	0	0	0	0	0	0	0	0	0	0	1	1	0	0	0	0	0
OTU_1815	0	0	0	0	0	0	0	0	0	0	0	1	0	0	0	0	0	0	0	0	0	0	0	0
OTU_1816	0	0	0	0	0	0	1	0	0	0	0	0	0	0	0	0	0	0	0	0	0	0	0	0
OTU_1817	0	0	0	0	1	0	0	1	0	0	0	1	1	0	0	0	0	0	0	0	0	0	0	0
OTU_1818	0	4	2	1	2	2	3	8	8	5	7	4	6	3	2	6	12	7	2	4	4	4	4	5
OTU_1819	0	0	0	0	0	0	1	0	0	0	0	0	0	0	0	0	0	3	0	0	0	0	0	0
OTU_182	2	0	0	0	0	0	0	0	0	0	0	0	0	0	0	1	2	2	0	3	2	0	0	1
OTU_1820	0	1	1	0	0	0	1	1	0	0	0	0	0	0	0	0	0	0	1	0	0	0	0	0
OTU_1822	0	0	0	1	0	0	0	0	0	0	0	0	0	0	0	0	0	0	0	0	0	1	0	0
OTU_1824	0	0	0	0	0	1	0	0	0	0	0	0	0	0	0	0	0	0	0	0	0	0	0	0
OTU_1826	0	0	0	0	1	0	0	0	0	0	0	0	0	0	0	0	0	0	0	0	0	0	0	0
OTU_1827	0	0	0	0	0	1	0	0	0	0	0	0	0	0	0	0	0	0	0	0	0	0	0	0
OTU_1828	3	1	5	6	3	7	5	6	6	4	6	3	4	4	5	7	1	1	7	6	5	8	8	12
OTU_1829	0	0	1	0	0	0	0	0	1	0	0	1	0	0	0	0	1	0	1	0	1	0	0	0
OTU_183	0	0	0	1	0	0	0	0	0	0	0	0	0	0	0	1	1	0	1	0	0	0	4	0
OTU_1830	0	0	0	0	0	0	0	0	0	0	0	0	0	0	0	0	0	1	0	0	0	0	1	0
OTU_1831	0	0	0	0	0	0	0	0	0	0	0	0	0	0	0	0	1	0	0	1	2	0	1	0
OTU_1833	8	6	3	5	6	8	4	4	3	6	2	4	0	0	0	0	0	0	0	0	0	0	0	0
OTU_1834	1	0	0	0	0	0	0	0	0	0	0	0	0	0	0	0	0	0	0	0	0	0	0	0
OTU_1835	0	1	0	0	0	0	0	0	1	0	0	0	0	0	0	0	1	0	0	0	0	0	0	0
OTU_1836	7	14	16	29	27	21	18	23	18	21	38	27	4	2	4	3	1	2	1	2	2	2	2	2
OTU_1839	0	0	0	0	0	0	0	0	0	0	0	0	1	0	0	0	1	0	0	0	2	1	0	0
OTU_1841	0	1	0	1	0	0	0	0	1	0	0	0	0	0	0	0	0	0	0	0	0	1	0	0
OTU_1842	0	1	0	0	0	0	0	0	0	0	0	0	0	1	0	0	0	1	0	0	0	0	1	1
OTU_1843	0	0	0	0	0	0	0	0	1	0	0	0	0	0	0	0	0	0	0	0	0	0	0	0
OTU_1844	0	0	0	0	1	0	0	0	0	0	0	0	0	0	0	0	0	0	0	0	0	0	0	0
OTU_1846	0	0	0	1	0	0	0	0	0	0	0	1	0	0	0	0	0	0	0	0	0	0	0	0
OTU_1847	1	2	0	0	0	0	0	0	0	1	0	0	0	0	0	0	0	0	0	0	0	0	0	0
OTU_1848	1	1	3	0	0	0	0	0	0	0	0	0	1	0	0	0	0	0	0	0	0	0	0	0
OTU_1849	0	0	0	0	0	0	0	0	0	0	0	0	0	0	0	0	0	1	0	0	0	0	0	0
OTU_185	44	34	47	30	22	17	33	30	27	8	22	26	3	0	1	0	2	2	2	6	2	3	5	3
OTU_1851	0	0	0	0	0	0	0	0	0	0	0	0	0	0	0	1	0	0	0	0	0	0	0	0
OTU_1852	1	0	0	0	0	0	0	1	0	0	0	0	0	1	0	1	0	0	0	0	0	0	0	0
OTU_1853	0	0	2	1	0	1	0	3	1	2	0	3	0	0	0	0	0	0	1	0	0	1	1	0
OTU_1855	0	0	0	0	0	0	0	0	0	0	0	0	0	0	0	0	1	0	0	0	0	0	0	0
OTU_1856	0	0	0	0	0	0	0	1	0	0	0	0	0	0	0	0	0	0	0	1	0	0	0	0
OTU_1857	0	0	0	0	0	0	0	0	1	0	0	0	0	0	0	0	0	0	0	0	0	0	0	0
OTU_1858	0	0	0	0	0	0	0	0	0	0	0	0	0	0	0	0	0	1	0	0	0	0	0	0
OTU_1859	0	0	1	0	0	0	0	0	0	0	0	0	0	1	0	1	3	1	0	0	0	3	0	0
OTU_186	0	0	0	0	0	0	1	0	0	0	1	1	0	0	0	1	0	2	1	0	0	0	0	0
OTU_1860	0	0	0	0	1	0	0	0	1	0	1	0	0	0	0	0	1	0	0	0	0	0	0	0
OTU_1861	1	0	0	0	1	0	0	0	0	0	0	0	0	0	0	0	0	0	0	0	0	0	0	0
OTU_1862	1	0	0	0	0	1	0	1	2	0	0	0	1	2	0	0	0	1	1	0	1	0	0	0
OTU_1863	0	0	0	0	0	0	0	0	0	0	0	1	0	0	0	0	0	0	0	0	0	0	0	0
OTU_1864	0	0	0	0	0	0	1	0	0	0	0	0	0	0	0	0	0	0	0	0	0	0	0	0
OTU_1865	0	0	0	0	0	0	0	0	0	0	0	0	0	0	2	2	0	0	0	0	0	0	0	0
OTU_1866	0	0	0	0	0	0	0	0	0	0	1	0	0	0	0	0	0	0	0	0	0	0	0	0
OTU_1867	1	0	0	0	0	1	0	0	0	0	0	0	0	0	0	0	0	0	0	0	0	0	0	0
OTU_187	0	0	0	0	0	1	0	0	0	0	0	0	0	0	0	0	0	0	0	0	1	0	0	0
OTU_1870	4	5	0	3	5	1	4	4	2	6	8	10	2	2	5	1	2	1	5	4	3	2	4	1
OTU_1871	0	1	0	0	0	0	0	0	0	0	0	0	0	0	0	0	0	0	0	0	0	0	0	0
OTU_1873	0	0	0	0	0	0	0	0	0	0	0	1	0	0	0	0	0	0	0	0	0	0	0	0
OTU_1874	0	0	0	0	0	0	0	0	0	1	0	0	0	0	0	0	0	0	0	0	0	0	0	0
OTU_1875	16	18	15	12	16	9	15	28	20	18	11	6	5	4	2	4	8	3	3	1	6	5	4	7
OTU_1876	1	0	0	0	0	1	1	0	0	0	1	0	0	0	0	1	0	0	0	0	0	0	0	0
OTU_1877	0	0	0	0	1	0	0	0	0	0	0	0	0	0	0	0	0	0	0	0	0	0	0	0
OTU_1878	0	0	0	0	0	0	0	0	0	0	0	1	0	0	0	0	0	0	0	0	0	0	0	0
OTU_1879	7	12	8	9	10	14	14	14	17	14	9	10	14	11	12	10	11	11	7	8	10	11	9	14
OTU_188	0	0	0	0	0	0	0	0	1	0	0	0	0	0	0	1	0	1	0	0	0	0	0	0
OTU_1880	0	0	3	0	1	0	1	2	0	0	0	1	6	3	1	3	0	1	10	5	3	0	0	3
OTU_1882	0	0	1	1	0	1	1	0	0	0	2	0	0	0	0	0	0	0	0	1	0	0	0	0
OTU_1884	1	0	0	1	0	0	1	0	2	0	0	0	1	0	1	0	3	1	1	0	0	2	1	0
OTU_1885	0	0	0	0	0	0	0	0	0	0	1	0	0	0	0	1	0	0	0	0	0	0	0	0
OTU_1886	0	0	0	0	0	0	1	0	0	0	0	2	2	0	1	0	0	1	0	0	0	0	0	0
OTU_1887	0	0	0	0	0	0	0	0	0	0	0	0	0	0	0	0	0	0	0	0	0	1	0	0
OTU_1888	9	8	10	7	13	5	9	9	20	12	8	9	27	17	17	16	21	12	16	13	16	17	12	19
OTU_1889	0	0	0	0	0	0	0	0	0	0	0	0	0	1	0	0	0	0	0	1	0	0	0	0
OTU_189	0	0	0	0	0	0	0	0	0	0	0	0	1	0	1	0	4	2	0	0	0	0	0	0
OTU_1890	9	8	3	4	5	7	11	11	14	7	8	5	4	5	1	6	4	5	5	6	3	5	5	6
OTU_1891	10	4	1	2	4	1	4	8	7	3	8	6	13	21	24	30	48	34	39	34	39	41	65	39
OTU_1892	0	0	0	0	0	0	0	0	0	0	0	0	0	0	0	2	2	1	3	0	0	1	0	0
OTU_1893	1	0	2	0	0	0	2	0	0	1	1	0	7	11	10	48	28	29	11	16	13	16	23	24
OTU_1894	1	1	1	1	1	1	0	1	0	0	0	0	32	24	31	17	28	30	12	13	11	25	25	24
OTU_1895	0	0	0	0	0	0	0	0	0	0	0	0	0	0	0	1	0	0	0	0	0	0	0	0
OTU_1896	0	0	0	0	0	0	0	0	0	0	0	0	0	0	0	0	1	0	0	0	0	0	0	0
OTU_1897	0	0	0	0	0	0	0	0	0	0	0	0	0	0	0	1	0	0	0	0	3	0	1	0
OTU_1898	0	0	0	0	0	0	0	0	0	0	0	0	0	0	0	0	0	0	0	0	0	0	0	1
OTU_1899	4	2	4	1	1	4	3	3	2	4	2	8	22	23	21	18	18	19	24	18	26	18	15	18
OTU_19	0	0	0	0	0	0	0	0	1	0	0	0	0	0	1	0	0	1	1	3	1	1	2	0
OTU_190	0	0	0	0	0	0	0	0	0	0	0	0	1	0	0	0	0	0	0	0	0	0	0	0
OTU_1900	0	0	0	0	0	1	0	0	0	0	0	0	0	0	0	0	0	0	0	0	0	0	0	0
OTU_1901	0	0	0	0	0	0	0	1	0	0	0	0	0	0	0	0	0	0	0	0	0	0	0	2
OTU_1903	0	0	1	1	0	0	0	0	0	0	0	0	0	0	0	0	0	0	0	0	0	0	0	0
OTU_1904	0	0	1	0	1	1	0	1	0	0	0	1	0	0	0	1	0	0	0	0	0	0	0	0
OTU_1905	0	1	0	0	0	0	0	0	0	0	0	0	0	0	1	0	0	0	0	0	0	0	0	0
OTU_1909	0	0	0	0	0	0	0	0	0	0	1	0	0	0	0	0	0	0	0	1	0	0	0	0
OTU_191	0	0	0	0	0	0	0	0	0	0	0	0	0	0	0	1	1	1	1	0	0	0	0	0
OTU_1911	0	0	0	0	0	0	0	0	0	0	0	1	0	0	0	0	0	0	0	0	0	0	0	0
OTU_1912	0	1	0	0	0	0	0	0	0	0	0	0	0	0	0	0	0	0	0	0	0	0	0	0
OTU_1913	1	0	0	0	0	0	0	0	0	0	0	0	0	0	0	0	0	0	0	0	0	0	0	0
OTU_1914	0	0	0	0	0	0	0	0	0	0	0	0	0	0	0	0	0	1	0	1	1	1	0	0
OTU_1915	0	0	0	0	0	0	0	1	0	0	0	0	0	0	0	0	0	0	0	0	0	0	0	0
OTU_192	0	0	0	0	0	0	0	0	0	0	0	1	0	0	0	0	0	0	0	0	0	0	0	0
OTU_1920	0	0	0	0	0	0	0	0	0	0	0	0	0	0	0	0	1	0	0	0	0	0	0	0
OTU_1921	18	16	9	5	10	9	15	24	17	6	14	14	4	4	7	6	4	4	6	8	6	3	5	1
OTU_1922	0	0	0	0	0	0	0	0	1	0	0	0	0	0	0	0	0	0	0	0	0	0	0	0
OTU_1923	0	0	0	0	0	0	0	0	0	0	0	0	0	0	0	0	1	0	0	0	0	0	0	0
OTU_1924	0	1	0	0	0	0	0	1	0	1	2	0	0	0	0	0	0	0	0	0	0	0	0	0
OTU_1925	0	1	0	0	0	0	0	0	0	0	0	0	0	0	0	0	0	0	0	0	0	0	0	0
OTU_1926	0	0	0	1	2	0	0	0	0	0	0	0	0	0	0	0	0	0	0	0	0	0	0	0
OTU_1927	1	0	0	0	0	0	0	0	1	0	1	0	0	0	0	0	0	0	0	0	0	0	0	0
OTU_1928	0	1	0	1	1	0	1	1	0	0	0	0	0	0	0	0	1	1	0	0	0	0	0	0
OTU_1929	0	0	0	0	0	0	0	0	0	1	0	0	0	0	0	0	0	0	0	0	0	0	0	0
OTU_193	0	0	0	0	0	0	0	0	0	0	0	0	1	1	0	0	0	0	1	0	1	0	0	0
OTU_1931	0	0	0	0	1	0	0	0	0	0	0	0	0	0	0	0	0	0	0	1	0	0	0	0
OTU_1932	0	1	0	0	0	0	0	0	0	0	0	0	0	0	0	0	0	0	0	0	0	0	0	0
OTU_1933	0	0	0	1	0	0	0	0	0	1	0	0	0	1	0	0	0	0	0	0	0	0	0	0
OTU_1938	0	0	0	0	0	0	0	0	0	0	0	1	0	0	0	0	0	0	0	0	0	0	0	0
OTU_1939	0	0	1	0	0	0	0	0	0	0	0	0	0	0	0	0	0	0	0	0	0	0	0	0
OTU_194	0	0	0	0	0	0	0	0	0	0	0	0	0	1	2	0	0	0	0	1	0	0	1	0
OTU_1941	0	0	1	0	0	0	0	0	0	0	0	0	0	0	0	0	0	0	0	0	0	0	0	0
OTU_1944	0	0	0	0	0	0	0	0	0	0	0	1	0	0	0	2	0	2	0	0	0	1	0	1
OTU_1945	0	0	0	0	0	0	0	0	0	0	0	0	0	1	0	0	0	0	0	0	0	0	0	0
OTU_1948	0	0	0	0	0	0	0	0	0	0	0	0	0	1	0	0	0	0	0	0	0	0	0	0
OTU_1949	0	0	1	0	0	0	1	0	0	0	1	0	0	0	0	0	0	0	0	0	0	0	0	0
OTU_1950	0	0	0	1	0	0	0	0	0	0	0	0	0	0	0	0	0	0	0	0	0	0	0	0
OTU_1952	0	0	0	0	0	0	0	0	0	0	0	0	0	1	0	0	0	0	0	0	0	0	1	0
OTU_1953	0	0	0	1	0	0	0	0	0	0	0	0	0	0	0	0	0	0	0	0	0	0	0	0
OTU_1955	0	0	0	0	0	0	0	0	0	0	0	0	0	0	0	0	0	1	0	0	0	0	0	0
OTU_1956	0	0	0	2	1	0	0	0	0	0	0	2	2	0	0	0	0	0	0	0	1	0	0	0
OTU_1958	0	0	0	0	0	0	0	0	0	0	0	0	0	0	1	0	0	0	0	0	0	0	0	0
OTU_1959	0	0	0	0	0	0	0	1	0	0	0	0	0	0	0	0	0	0	0	0	0	0	0	0
OTU_1960	0	0	0	1	0	0	0	0	0	0	0	0	0	0	0	0	0	0	0	0	0	0	0	0
OTU_1963	0	0	0	0	0	0	0	0	0	0	0	0	0	0	0	1	0	0	0	0	0	0	0	0
OTU_1964	6	2	1	4	5	7	8	6	5	3	3	2	0	2	2	2	2	1	7	4	3	3	5	0
OTU_1966	0	0	0	0	2	0	0	0	0	0	0	0	0	0	0	0	0	0	0	0	0	0	0	0
OTU_1968	0	0	0	0	0	1	0	0	0	2	1	2	1	0	0	0	0	0	0	0	0	0	0	0
OTU_197	0	0	0	0	0	0	0	0	0	0	0	0	0	0	0	1	1	1	0	0	0	0	0	0
OTU_1970	0	0	0	0	0	0	0	0	0	0	0	0	0	0	0	1	0	0	1	0	0	0	0	0
OTU_1971	0	0	0	0	0	0	0	0	0	0	0	0	0	0	0	0	0	1	0	0	0	0	0	0
OTU_1972	10	6	13	7	4	7	12	11	6	3	6	7	1	0	0	0	0	0	3	0	1	1	2	1
OTU_1974	0	0	0	0	0	1	0	0	1	0	0	0	0	0	0	0	1	1	0	1	1	0	0	0
OTU_1976	4	7	3	2	4	5	5	7	4	2	4	4	2	3	0	1	2	0	1	1	2	1	3	0
OTU_1977	0	0	0	0	0	0	0	0	0	0	0	0	0	0	0	0	0	0	0	2	0	1	0	1
OTU_1979	0	0	0	0	0	0	0	0	0	1	1	0	0	0	0	0	0	0	0	0	0	0	0	0
OTU_1980	0	0	0	0	0	0	1	0	0	0	0	0	0	0	0	0	0	0	0	0	0	0	0	0
OTU_1981	1	0	0	0	0	0	1	0	2	0	0	0	0	0	1	1	0	0	0	0	0	0	0	0
OTU_1983	0	0	0	0	0	0	0	0	0	1	0	0	0	0	0	0	0	0	0	0	0	0	0	0
OTU_1985	0	0	0	0	0	0	0	0	0	0	0	0	0	0	0	0	0	1	0	0	0	0	0	0
OTU_1987	0	0	0	0	0	0	0	0	0	0	1	1	0	0	0	0	0	0	0	0	0	0	0	0
OTU_1989	0	1	0	0	0	0	0	0	0	0	0	0	0	0	0	0	0	0	0	0	0	0	0	0
OTU_1991	0	1	5	0	0	2	1	0	2	1	4	2	3	4	2	2	2	5	1	5	5	7	4	3
OTU_1995	0	0	0	0	0	0	0	0	0	0	0	0	1	0	0	0	0	0	0	0	0	1	0	0
OTU_1996	0	0	0	0	0	0	0	0	0	0	0	0	0	0	1	0	0	0	0	0	1	1	1	0
OTU_1997	3	1	2	1	3	3	2	2	3	3	1	4	37	29	43	42	36	26	47	33	51	44	43	39
OTU_1998	0	0	0	0	1	0	0	0	0	1	0	0	0	1	1	18	22	21	2	1	1	2	4	4
OTU_1999	0	0	0	0	0	0	0	0	0	0	0	0	0	0	1	1	1	0	0	0	0	0	0	0
OTU_2	238	230	229	348	276	294	240	247	251	317	367	330	59	35	31	24	14	23	32	27	21	21	25	20
OTU_20	0	0	0	0	0	0	0	0	1	0	0	0	0	0	0	0	0	1	0	1	0	1	0	2
OTU_200	2	0	8	1	2	0	2	0	2	0	0	3	2	0	0	0	0	0	0	0	0	1	0	0
OTU_2000	2	0	2	2	1	2	1	0	0	1	2	0	12	8	12	5	5	10	11	11	21	5	7	8
OTU_2001	0	0	1	0	0	0	0	3	1	0	0	0	4	0	0	2	2	4	3	0	3	1	0	1
OTU_2003	0	0	0	0	0	0	0	0	0	0	0	0	0	0	0	0	0	1	1	0	0	0	0	1
OTU_2004	1	0	0	0	0	0	0	0	0	2	0	0	0	1	1	0	0	2	1	2	0	0	0	0
OTU_2005	3	5	3	0	0	1	6	4	5	10	5	4	24	17	16	33	29	32	64	40	102	45	38	26
OTU_2008	0	0	0	0	0	0	0	1	0	0	0	0	0	0	0	0	0	0	3	1	1	0	0	0
OTU_2009	0	0	0	0	0	0	0	0	0	0	0	0	0	0	0	0	0	0	0	0	0	3	3	0
OTU_201	1	1	2	1	0	0	0	0	0	0	0	1	2	4	1	1	2	2	3	2	2	2	0	2
OTU_2010	0	0	0	0	0	0	0	0	0	0	1	0	0	0	0	0	0	0	0	0	0	0	0	0
OTU_2011	0	0	0	0	0	0	0	0	0	0	1	0	0	0	0	0	0	0	0	0	0	1	0	0
OTU_2012	0	0	0	0	0	0	0	0	0	0	0	0	0	0	0	0	0	0	0	0	0	1	0	0
OTU_2014	0	0	0	0	0	0	0	0	0	0	0	0	0	0	0	0	0	0	0	0	0	0	1	0
OTU_2015	23	27	25	18	18	15	16	32	33	21	25	15	2	0	2	1	2	1	4	3	0	2	2	5
OTU_2016	3	4	5	9	15	9	7	5	10	11	10	14	4	4	10	3	1	4	4	5	8	3	3	2
OTU_2017	0	3	5	0	0	4	2	1	2	0	4	5	10	6	13	11	14	7	28	14	12	22	25	13
OTU_2018	13	8	11	12	6	7	8	12	5	12	5	10	24	15	22	13	10	16	37	22	26	11	8	31
OTU_2019	4	9	14	8	7	3	13	7	6	10	4	4	26	19	25	18	24	20	27	26	35	17	24	16
OTU_202	3	0	1	1	0	0	0	1	0	2	0	1	0	1	0	0	0	0	0	0	1	0	0	0
OTU_2020	6	7	8	3	7	7	4	5	17	6	8	2	12	6	8	4	6	4	4	7	12	4	10	5
OTU_2021	5	5	4	4	6	5	6	10	4	6	7	8	0	0	3	1	0	0	0	0	3	2	1	0
OTU_2022	3	4	6	1	3	2	3	14	6	3	11	7	5	7	10	9	9	5	7	6	9	3	5	0
OTU_2023	5	8	5	6	11	7	5	9	8	5	3	9	14	2	16	12	12	8	17	20	13	12	12	7
OTU_2024	0	1	3	3	5	4	3	4	2	4	5	2	6	6	7	2	1	0	0	4	5	2	1	3
OTU_2025	2	7	3	3	1	3	2	3	3	5	2	2	0	1	0	0	1	1	0	0	0	0	1	1
OTU_2026	3	8	1	8	8	4	4	2	5	6	1	8	0	0	0	0	0	1	0	0	0	0	0	0
OTU_2027	1	1	1	1	1	3	4	4	2	3	0	2	3	1	1	2	2	0	2	2	0	1	2	1
OTU_2028	0	1	0	0	0	0	0	0	0	0	0	1	3	2	3	12	4	13	5	1	3	3	4	10
OTU_2029	9	6	5	3	1	2	10	10	8	6	8	9	1	4	1	3	6	4	5	4	4	3	4	2
OTU_203	0	1	0	0	1	0	1	0	0	1	0	1	0	0	0	0	0	0	0	0	0	0	0	0
OTU_2030	2	1	5	2	2	8	4	2	4	4	1	6	2	1	0	1	0	1	1	0	0	0	1	0
OTU_2031	2	2	3	4	0	6	1	4	3	6	6	0	1	0	0	2	1	2	0	2	1	3	3	0
OTU_2032	0	0	0	0	0	1	0	0	0	1	0	1	2	13	8	8	4	18	10	23	4	9	7	3
OTU_2033	2	3	1	0	1	0	0	2	3	2	2	1	1	1	3	2	2	2	0	2	0	1	3	1
OTU_2034	1	2	2	1	0	3	0	1	3	2	2	2	2	0	0	0	1	1	1	2	1	1	1	1
OTU_2035	0	0	0	0	0	2	0	0	1	0	0	2	0	10	4	7	6	15	15	16	9	12	6	1
OTU_2036	4	11	4	5	2	10	8	5	7	7	11	8	0	2	1	0	0	0	0	2	1	0	2	0
OTU_2037	0	1	1	0	0	1	0	0	0	1	1	1	5	4	9	7	10	9	6	6	11	2	9	5
OTU_2038	0	0	0	0	0	0	0	1	0	1	0	3	6	3	4	6	4	1	2	3	3	5	9	6
OTU_2039	1	1	2	1	1	0	1	2	4	0	0	0	6	4	1	3	1	2	29	35	55	4	4	6
OTU_204	1	0	0	0	0	0	1	0	1	0	0	0	0	0	0	0	0	0	0	0	0	0	0	0
OTU_2040	1	1	1	4	4	1	2	2	1	1	1	2	2	0	1	0	0	1	0	0	0	1	0	0
OTU_2041	3	2	5	2	2	0	2	4	2	4	3	1	0	0	1	0	0	1	0	1	1	0	4	0
OTU_2042	0	1	3	1	0	0	0	1	1	1	0	1	6	16	5	25	23	19	15	14	27	6	13	9
OTU_2043	0	2	1	1	1	0	0	0	4	3	2	3	1	0	0	1	0	0	0	0	0	1	0	0
OTU_2044	1	1	4	1	0	3	3	5	2	2	0	2	11	6	7	8	4	10	16	6	9	10	8	4
OTU_2045	1	0	2	2	1	1	2	1	2	1	3	2	3	4	6	2	6	3	3	4	2	3	3	3
OTU_2046	5	7	2	0	4	0	3	2	6	2	1	2	0	3	1	2	2	3	4	0	2	0	3	0
OTU_2047	0	0	0	2	0	2	0	1	2	1	0	0	1	4	3	6	4	7	13	6	7	9	9	6
OTU_2048	0	0	0	1	0	0	0	0	0	0	0	0	2	3	4	5	5	2	2	3	0	7	7	11
OTU_2049	1	2	1	1	0	1	0	3	1	1	0	1	0	0	0	0	0	0	0	0	0	0	0	0
OTU_205	1	0	0	0	0	0	0	0	0	0	0	0	0	1	0	0	0	0	0	1	0	0	0	0
OTU_2050	1	1	2	2	0	0	3	5	5	0	3	5	3	6	4	2	2	6	0	1	2	5	4	6
OTU_2051	0	0	0	1	1	1	3	2	0	1	2	0	5	2	1	0	3	1	2	0	1	2	3	2
OTU_2052	3	3	1	1	0	1	1	0	1	3	1	1	6	5	1	2	6	6	10	5	14	3	3	9
OTU_2053	2	3	7	1	2	1	5	9	4	2	2	2	1	2	0	0	2	0	3	2	0	0	1	1
OTU_2054	1	3	0	5	0	2	1	1	4	2	3	5	0	1	0	0	0	0	0	0	0	3	1	0
OTU_2055	2	3	1	2	0	2	3	5	4	6	4	3	2	11	5	2	2	2	3	2	3	3	1	5
OTU_2056	1	1	0	0	2	0	1	2	3	1	5	0	2	0	1	1	4	0	3	1	2	3	1	0
OTU_2057	2	1	2	1	1	1	1	4	0	1	2	0	1	4	4	2	3	5	3	2	8	4	3	1
OTU_2058	1	1	1	2	1	3	2	2	0	2	0	0	3	2	2	2	2	2	1	2	2	0	2	2
OTU_2059	2	3	1	2	0	2	1	5	2	0	1	2	19	13	10	9	5	4	9	6	12	6	11	5
OTU_206	0	0	0	0	0	0	0	0	0	1	0	0	0	1	0	0	0	0	0	0	0	0	0	0
OTU_2060	1	0	0	0	1	3	0	0	0	4	0	2	0	0	0	0	1	0	0	0	0	0	0	0
OTU_2061	0	0	0	0	0	1	0	0	1	1	0	0	8	4	1	4	3	0	1	4	8	4	5	0
OTU_2062	292	298	297	253	285	302	300	314	290	265	278	254	591	587	611	251	256	281	202	167	223	276	285	310
OTU_2063	1	1	2	1	0	2	1	0	2	2	0	1	0	0	0	0	0	0	0	0	0	0	0	0
OTU_2064	0	0	1	0	3	1	1	0	1	0	0	3	0	0	0	0	0	0	0	0	0	0	0	0
OTU_2065	0	0	0	0	0	1	0	0	0	0	0	1	4	1	6	0	2	2	13	5	6	4	0	4
OTU_2066	0	0	4	1	0	1	2	2	1	2	1	0	0	0	1	1	0	1	2	3	5	0	0	0
OTU_2067	2	3	7	4	4	3	3	3	1	2	4	5	3	2	2	1	1	3	4	3	2	0	2	0
OTU_2068	2	1	0	0	1	2	1	1	2	1	1	0	1	1	0	3	1	0	0	1	2	0	4	0
OTU_2069	2	3	1	0	3	3	2	2	5	3	1	1	3	0	1	1	0	0	1	2	1	2	1	1
OTU_207	5	10	9	3	2	3	5	4	7	8	2	2	1	1	0	0	1	0	0	2	0	1	1	2
OTU_2070	4	0	1	0	2	3	2	2	2	1	2	2	4	2	1	1	2	0	4	3	1	3	3	3
OTU_2071	5	2	4	0	2	0	9	5	5	3	4	1	2	2	0	1	3	0	1	2	1	3	0	1
OTU_2072	0	1	1	3	3	2	0	1	3	1	0	1	0	0	0	0	0	0	0	0	0	0	0	0
OTU_2073	3	1	2	0	0	1	1	2	3	3	3	2	0	2	0	1	0	1	2	0	1	0	2	0
OTU_2074	0	1	1	0	0	1	0	0	0	0	0	1	2	2	1	2	3	4	5	6	3	10	3	2
OTU_2075	2	0	2	1	0	1	0	3	3	2	1	2	4	3	8	0	2	0	5	4	6	3	2	3
OTU_2076	6	2	2	1	0	3	1	0	3	0	4	2	2	1	1	0	2	2	2	3	6	0	2	0
OTU_2077	1	1	0	0	0	0	0	2	0	3	0	0	4	1	2	0	2	0	3	4	1	1	3	1
OTU_2078	0	3	0	2	0	1	0	1	0	2	0	1	0	0	1	0	1	0	0	0	0	2	0	0
OTU_2079	2	0	1	1	0	0	1	0	3	0	0	1	2	2	1	1	2	1	4	2	2	3	4	2
OTU_208	0	0	0	0	0	0	1	0	1	0	0	0	0	0	0	1	0	0	1	0	0	0	1	0
OTU_2080	1	0	0	1	0	1	1	1	0	1	4	1	0	0	0	1	0	0	1	4	1	0	3	0
OTU_2081	2	3	0	3	1	4	0	1	3	0	1	2	0	0	0	0	0	0	0	0	0	0	0	0
OTU_2082	4	5	4	3	6	2	6	2	4	9	4	4	0	2	1	0	0	1	1	0	1	0	0	0
OTU_2083	1	0	1	1	1	0	1	0	1	0	1	0	0	0	0	2	0	0	1	0	0	0	1	2
OTU_2084	0	3	0	0	0	0	1	0	0	0	0	2	0	0	0	0	0	1	0	0	0	0	1	0
OTU_2085	0	1	1	0	1	2	1	2	0	0	1	1	5	2	5	4	1	1	1	1	3	6	2	5
OTU_2086	1	0	0	0	0	1	0	1	1	0	1	1	4	4	1	4	2	1	4	2	9	4	2	1
OTU_2087	0	0	0	0	0	0	1	0	0	0	0	0	0	4	0	0	0	0	0	0	0	3	2	0
OTU_2088	1	2	2	1	0	1	0	1	4	5	0	7	0	0	0	0	0	2	0	0	0	3	0	4
OTU_2089	2	1	0	1	1	0	1	2	2	0	1	1	1	1	2	1	0	1	0	0	0	0	2	1
OTU_209	0	0	0	0	0	0	0	1	1	0	0	0	0	0	0	0	1	0	0	0	0	0	0	0
OTU_2090	3	0	1	0	0	1	1	1	2	3	1	2	1	0	0	1	0	0	2	0	0	0	0	0
OTU_2091	0	0	1	2	0	1	1	1	0	0	0	1	0	0	0	0	0	1	0	0	1	0	0	0
OTU_2092	0	1	0	1	1	1	0	0	0	0	0	0	0	1	0	0	0	0	0	0	0	0	1	0
OTU_2093	1	1	2	2	0	1	3	2	0	5	2	0	0	0	0	0	0	0	0	0	0	0	0	0
OTU_2094	0	2	0	0	0	1	0	0	0	0	0	0	1	0	0	2	1	3	1	0	6	3	3	3
OTU_2095	3	3	0	0	0	3	0	1	1	1	0	1	2	1	1	2	1	0	5	1	1	4	0	3
OTU_2096	0	0	0	0	0	0	0	2	1	0	0	0	0	3	2	4	3	1	3	2	3	4	1	3
OTU_2097	2	0	0	1	1	0	1	1	2	0	1	0	0	0	0	2	0	1	1	0	0	1	0	2
OTU_2098	1	1	0	1	1	1	0	0	0	0	1	0	0	0	0	0	1	0	0	0	0	0	0	0
OTU_2099	0	1	1	0	1	1	0	1	2	1	1	0	1	0	0	0	0	0	0	0	1	0	0	0
OTU_210	0	0	1	0	0	0	0	0	0	0	0	1	1	0	0	0	0	0	0	1	0	0	0	0
OTU_2100	1	1	0	1	0	0	0	0	0	0	0	1	1	5	3	0	0	1	7	5	7	1	2	1
OTU_2101	2	0	0	2	1	1	0	0	0	1	0	0	0	0	0	0	0	0	0	0	0	0	0	0
OTU_2102	0	0	1	0	0	0	3	1	0	2	1	2	0	0	0	0	0	0	0	0	0	0	2	0
OTU_2103	2	0	3	1	1	0	2	1	0	1	1	1	0	0	0	1	0	0	0	0	1	1	0	0
OTU_2104	0	0	0	0	1	2	0	0	1	0	0	0	1	0	0	0	0	0	0	0	0	0	0	0
OTU_2105	0	0	1	0	0	1	1	1	2	0	3	2	0	0	0	0	1	0	0	2	0	0	0	0
OTU_2106	1	1	1	0	0	0	0	0	0	0	0	0	1	0	0	0	1	1	2	3	2	0	0	1
OTU_2107	0	3	0	1	0	0	0	2	1	1	0	3	0	1	0	0	1	1	2	0	1	1	0	0
OTU_2108	1	0	1	1	1	0	0	2	0	0	3	2	0	0	0	0	0	0	0	1	1	0	0	0
OTU_2109	1	0	0	0	0	0	1	0	0	0	0	0	0	0	0	2	0	1	4	3	3	3	2	2
OTU_2110	0	0	0	0	0	0	0	0	0	0	0	0	0	0	1	0	1	1	2	3	7	2	0	3
OTU_2111	2	0	2	0	1	0	2	2	4	1	0	2	1	0	0	0	0	0	0	0	1	0	0	0
OTU_2112	0	0	0	1	1	0	0	0	1	3	1	1	1	1	0	0	0	0	0	1	1	0	1	0
OTU_2113	0	1	2	0	0	1	0	0	1	1	0	3	1	0	0	0	0	0	0	0	0	0	0	0
OTU_2114	0	0	0	0	0	2	0	2	1	1	2	0	0	0	0	0	0	0	1	0	2	0	0	0
OTU_2115	0	4	1	2	3	0	2	4	1	1	2	0	0	0	0	0	0	0	0	0	0	0	0	0
OTU_2116	0	0	0	1	0	1	1	0	0	0	0	1	0	0	0	0	1	0	0	0	0	0	1	0
OTU_2117	0	2	0	0	1	0	0	1	2	1	1	5	0	0	0	0	0	0	0	0	0	0	0	0
OTU_2118	1	0	2	0	0	1	0	0	0	0	1	0	0	0	0	0	0	1	0	0	0	1	0	0
OTU_2119	0	0	0	1	0	0	0	0	0	1	0	1	0	3	1	0	0	3	0	1	0	3	0	1
OTU_212	0	0	0	0	0	0	0	0	0	0	0	0	0	0	0	0	0	0	1	1	0	0	0	0
OTU_2120	0	0	0	0	0	0	0	0	0	0	0	0	5	2	3	2	1	0	0	0	0	1	0	4
OTU_2121	0	0	0	0	0	0	0	1	0	0	0	2	0	0	0	1	0	0	0	0	0	0	0	0
OTU_2122	0	1	0	2	1	0	0	0	0	0	2	0	1	0	0	0	0	1	0	0	0	0	0	0
OTU_2123	0	2	0	0	0	1	0	1	0	4	0	0	0	0	0	0	0	0	0	0	0	0	0	0
OTU_2124	0	2	0	1	0	1	0	0	1	2	0	1	0	1	0	1	1	5	1	1	0	2	2	0
OTU_2125	0	2	1	0	0	1	1	1	0	2	0	1	1	0	0	1	0	0	1	3	0	1	0	0
OTU_2126	1	1	0	0	0	0	0	0	0	3	0	0	0	0	0	0	0	0	0	0	0	0	1	0
OTU_2127	0	0	0	1	1	1	0	0	0	0	1	1	0	0	0	0	0	0	0	0	0	0	0	0
OTU_2128	0	0	1	0	1	0	0	0	0	0	1	1	0	0	0	0	0	0	0	0	0	0	0	0
OTU_2129	2	0	0	0	1	0	2	0	1	0	0	0	1	0	0	1	0	0	0	0	0	0	0	0
OTU_2130	0	0	0	0	0	0	0	2	0	2	0	1	0	0	0	0	0	1	0	0	0	0	0	0
OTU_2131	0	0	0	0	0	0	0	0	0	1	0	0	2	0	1	0	1	0	1	0	0	4	0	0
OTU_2132	0	0	0	0	0	0	0	0	0	0	0	0	1	2	0	0	1	0	0	0	0	0	1	0
OTU_2133	0	2	1	0	0	1	2	1	1	1	2	1	0	1	1	2	1	2	2	1	0	0	2	1
OTU_2134	0	0	0	1	0	0	0	0	0	1	1	0	0	0	0	0	0	0	0	1	0	0	0	0
OTU_2135	0	0	0	0	0	0	1	1	1	1	0	1	0	0	0	0	0	0	0	0	0	0	0	0
OTU_2136	0	2	0	2	1	2	1	2	0	0	0	0	0	0	0	0	0	0	0	0	0	0	0	0
OTU_2137	0	2	0	1	0	0	0	0	0	1	0	0	0	0	0	0	0	0	0	1	0	0	2	0
OTU_2138	4	1	1	0	2	0	1	1	1	2	0	2	12	5	10	9	11	7	18	12	17	5	5	5
OTU_2139	1	0	1	0	0	1	0	1	0	1	1	1	0	0	1	0	1	0	0	0	0	0	0	0
OTU_2140	1	1	0	1	0	0	0	0	0	0	0	1	0	1	1	0	1	0	1	2	0	0	0	1
OTU_2141	1	0	0	0	0	0	0	0	1	0	1	1	0	1	0	1	1	0	1	1	1	1	0	0
OTU_2142	0	0	0	1	1	1	2	1	0	1	0	0	0	0	0	0	0	0	0	0	0	1	0	0
OTU_2143	1	2	0	0	1	0	0	1	0	0	2	1	0	0	0	0	1	0	0	1	1	0	0	0
OTU_2144	3	0	1	1	1	3	1	3	2	2	3	1	1	0	1	0	0	0	0	0	0	0	0	0
OTU_2145	0	0	0	0	0	0	0	0	1	0	1	1	0	0	0	0	0	0	0	0	0	0	1	0
OTU_2146	0	1	1	1	1	3	0	1	1	2	1	0	1	0	0	0	0	0	0	0	0	1	1	1
OTU_2147	0	1	0	4	0	2	0	0	1	0	0	1	0	0	0	0	0	0	0	0	0	0	0	0
OTU_2148	1	4	0	1	0	0	0	1	0	2	0	1	0	0	0	0	0	0	0	1	0	0	0	0
OTU_2149	0	0	0	1	1	0	0	0	0	1	0	0	2	0	1	0	3	3	2	2	1	0	1	0
OTU_2150	5	2	7	3	5	1	1	2	0	0	0	0	1	0	2	3	1	1	3	2	1	1	0	1
OTU_2151	0	1	0	0	0	0	1	0	1	0	2	0	0	0	0	1	1	0	0	0	0	0	0	0
OTU_2152	0	0	0	1	0	0	0	1	1	1	1	0	5	1	2	2	2	0	4	1	2	0	4	3
OTU_2153	2	1	1	0	0	0	1	2	1	0	0	0	0	0	1	1	0	1	3	3	2	3	0	3
OTU_2154	0	0	1	0	0	0	0	3	0	0	0	0	0	0	1	1	1	1	1	1	2	0	0	1
OTU_2155	3	0	3	1	3	4	2	2	4	1	3	3	0	0	0	2	0	2	2	1	1	0	0	0
OTU_2156	0	1	0	0	0	0	0	0	1	1	0	1	0	0	0	0	2	0	0	0	0	1	0	1
OTU_2157	0	0	0	1	1	0	2	0	2	1	0	1	0	0	0	0	1	0	0	0	0	0	0	0
OTU_2158	1	2	0	0	0	0	0	0	0	0	0	0	0	0	0	0	0	0	0	0	0	0	0	0
OTU_2159	1	3	0	1	1	0	5	4	3	0	1	1	0	0	0	0	1	0	3	1	0	0	0	1
OTU_216	0	1	0	0	0	0	0	0	0	0	0	0	0	0	0	0	0	0	0	0	0	0	1	0
OTU_2160	0	0	0	0	0	0	0	0	0	0	0	0	0	0	2	0	1	1	0	0	0	0	0	1
OTU_2161	1	0	0	0	1	2	1	0	0	2	0	0	0	0	1	0	3	0	0	0	0	0	0	1
OTU_2162	0	1	0	0	1	0	1	2	0	0	0	0	0	0	0	2	0	0	0	0	0	1	0	0
OTU_2163	0	0	0	0	0	0	1	0	1	0	0	0	0	1	0	0	0	0	0	0	0	0	0	0
OTU_2164	1	1	0	1	0	0	2	0	0	1	0	0	1	0	0	0	0	0	0	0	0	0	0	0
OTU_2165	1	3	0	1	0	1	1	0	0	0	0	0	0	1	2	0	0	0	0	1	0	0	1	0
OTU_2166	0	1	0	0	0	0	0	4	0	0	0	0	1	0	2	0	1	1	1	2	1	2	1	4
OTU_2167	0	0	1	2	1	2	0	1	0	2	0	1	0	0	0	0	1	3	1	2	0	1	0	0
OTU_2168	1	1	0	0	1	0	1	0	0	0	0	0	0	0	1	0	1	0	0	0	2	0	0	1
OTU_2169	50	45	42	43	70	39	59	51	55	63	58	46	93	72	80	67	74	72	78	84	77	58	76	66
OTU_2170	0	0	0	0	0	0	0	0	0	0	0	0	0	0	1	1	0	0	0	0	0	0	1	1
OTU_2171	2	1	4	1	6	0	0	0	0	0	1	0	0	0	1	0	0	0	0	0	0	0	0	0
OTU_2172	1	0	0	0	0	0	2	0	0	0	0	0	0	0	2	0	0	0	2	0	0	1	0	0
OTU_2173	0	1	0	0	1	1	1	1	0	0	0	0	0	0	0	0	0	0	0	0	0	0	0	0
OTU_2174	1	0	0	0	1	1	1	0	1	0	0	0	0	0	0	0	0	0	0	0	0	0	0	0
OTU_2175	1	0	2	0	1	0	3	0	1	3	2	1	0	0	0	0	0	0	0	3	0	0	0	0
OTU_2176	0	0	0	1	0	0	1	1	0	0	0	0	1	1	1	0	0	0	0	0	0	0	0	1
OTU_2177	0	0	1	0	1	0	0	1	0	0	0	0	0	0	0	0	0	0	0	0	0	0	0	0
OTU_2178	2	2	0	0	0	1	0	0	4	1	1	0	0	0	0	0	0	0	0	0	0	0	0	0
OTU_2179	0	2	0	0	2	0	0	0	0	0	0	0	0	0	0	0	1	0	1	0	0	0	0	0
OTU_2180	1	1	0	0	0	0	0	2	0	1	0	0	0	0	0	0	0	0	0	0	0	0	0	0
OTU_2181	0	1	0	0	0	1	1	1	1	0	1	0	0	0	0	0	0	0	0	0	0	0	0	0
OTU_2182	0	1	1	4	2	0	0	0	1	0	0	0	1	0	0	0	0	0	0	0	0	1	0	0
OTU_2183	0	0	0	0	0	0	0	0	0	0	0	0	1	1	0	2	0	0	4	1	4	0	1	0
OTU_2184	0	0	0	0	0	1	0	0	0	0	0	0	0	0	1	1	0	0	1	0	0	0	0	0
OTU_2185	0	0	0	0	0	0	0	1	0	0	0	0	0	0	0	0	0	0	0	0	0	0	0	0
OTU_2186	0	0	1	0	0	0	0	1	0	0	1	0	2	0	0	0	0	2	0	1	0	0	1	1
OTU_2187	0	2	1	0	0	1	2	1	0	2	1	0	0	1	0	0	1	0	0	2	0	0	0	1
OTU_2188	1	0	1	0	0	0	0	0	0	0	0	0	0	0	0	0	0	0	0	0	0	0	0	1
OTU_2189	0	0	0	0	0	0	0	1	0	0	0	1	0	0	0	0	1	0	0	0	0	2	1	0
OTU_2190	0	0	0	0	0	0	0	0	0	0	1	0	0	2	1	0	0	0	1	0	2	0	0	0
OTU_2191	0	1	0	0	0	0	3	1	1	0	3	0	9	6	5	1	5	3	6	4	7	0	4	2
OTU_2192	0	0	0	0	0	0	0	0	1	0	0	0	1	2	0	1	0	0	5	3	7	1	1	2
OTU_2193	1	4	0	2	0	2	1	0	4	3	0	5	1	2	0	1	1	3	1	0	1	0	1	0
OTU_2194	0	1	1	2	0	0	1	0	1	2	1	2	0	0	0	0	0	0	0	0	0	0	0	0
OTU_2195	0	3	0	0	0	0	1	1	0	0	1	0	0	1	1	0	0	0	0	0	0	1	1	1
OTU_2196	0	1	0	0	1	0	0	0	0	0	0	0	0	0	0	1	0	0	0	1	0	0	0	0
OTU_2197	0	0	0	0	0	0	1	0	0	0	1	2	0	0	0	0	0	0	0	0	0	0	1	0
OTU_2198	0	0	0	0	0	0	0	0	0	0	0	1	0	0	0	0	0	0	0	0	0	2	0	0
OTU_2199	0	1	1	1	0	0	0	1	1	0	0	0	0	0	0	0	1	0	2	2	0	0	0	2
OTU_22	0	0	0	0	0	2	0	0	0	1	1	0	1	1	1	0	0	1	2	1	0	0	0	0
OTU_2200	0	0	0	0	0	0	0	0	0	0	0	0	0	2	0	0	1	1	0	2	2	3	1	0
OTU_2201	0	0	0	0	0	0	0	0	0	0	0	0	0	0	0	3	3	2	0	0	1	1	2	0
OTU_2202	0	0	1	1	0	0	2	1	0	1	0	0	0	0	0	0	0	0	0	0	0	0	0	0
OTU_2203	0	0	0	0	0	0	0	1	0	0	1	0	0	0	0	0	0	0	1	0	0	0	0	0
OTU_2204	0	0	0	0	1	0	0	2	5	1	0	1	0	2	3	6	4	2	3	1	5	1	1	1
OTU_2205	1	0	0	0	0	1	0	1	0	1	0	0	0	0	0	2	0	1	0	0	0	0	1	0
OTU_2206	1	7	2	0	0	0	0	3	5	1	0	0	0	0	0	0	0	0	0	0	0	0	0	0
OTU_2207	0	0	0	0	0	0	1	2	0	0	0	0	0	1	0	1	1	1	1	0	1	0	1	2
OTU_2208	1	0	0	1	0	0	1	0	1	0	0	0	0	0	1	0	0	0	0	1	0	0	0	0
OTU_2209	0	1	1	0	0	1	0	0	0	0	0	0	0	0	0	0	0	0	0	0	0	0	0	0
OTU_2210	0	0	1	1	0	0	0	0	0	1	0	0	0	0	0	0	0	0	0	2	0	1	0	0
OTU_2211	0	0	0	0	0	1	0	0	0	0	1	0	0	0	0	1	1	0	1	1	0	0	0	0
OTU_2212	2	2	0	0	0	0	1	0	1	0	0	1	0	1	0	3	4	2	8	4	3	1	5	3
OTU_2213	2	0	0	0	0	0	0	0	0	0	0	1	0	0	0	0	0	0	0	0	0	0	0	0
OTU_2214	2	0	2	0	0	0	1	0	0	0	0	0	0	0	0	0	0	0	0	0	0	0	0	0
OTU_2215	0	0	0	0	0	0	0	0	0	0	0	1	0	0	1	1	0	1	0	1	0	0	0	0
OTU_2216	1	0	1	0	0	1	0	0	0	0	0	0	2	1	0	0	0	0	0	0	0	0	0	1
OTU_2217	0	0	0	0	0	0	0	0	0	0	1	0	0	0	0	0	1	0	1	0	1	2	0	0
OTU_2218	0	0	0	0	0	0	0	0	1	0	0	0	1	0	0	1	0	0	2	1	1	0	1	0
OTU_2219	0	0	0	0	0	0	0	1	0	0	0	0	1	1	0	0	0	0	0	0	1	2	0	1
OTU_2220	0	0	0	0	0	0	0	0	0	0	0	1	0	0	0	0	0	1	1	0	0	0	0	0
OTU_2221	0	0	0	0	1	0	0	1	0	0	0	0	0	0	0	2	0	0	1	0	0	0	0	0
OTU_2222	0	0	1	0	0	0	0	2	0	0	1	0	0	0	0	0	0	0	0	1	0	0	0	0
OTU_2223	0	0	0	0	0	0	0	0	0	0	2	1	0	0	0	1	0	2	0	0	0	0	1	0
OTU_2224	0	0	0	0	0	0	1	0	0	0	0	0	0	0	0	0	0	0	0	0	0	0	0	0
OTU_2225	0	0	0	1	0	0	0	0	0	0	0	0	1	0	1	0	0	1	0	0	1	2	1	2
OTU_2226	2	0	0	0	2	2	1	3	2	2	0	1	1	1	3	1	0	1	6	6	5	1	0	2
OTU_2227	1	0	1	0	0	0	0	0	0	1	1	0	1	0	1	0	0	0	0	0	0	0	1	0
OTU_2228	0	1	0	0	0	0	0	0	1	0	0	0	0	0	0	0	0	0	0	0	1	0	0	0
OTU_223	0	0	0	0	0	0	0	0	0	0	0	0	0	0	0	0	0	0	1	0	0	0	0	0
OTU_2230	0	0	0	0	0	0	0	0	1	0	0	0	0	0	0	0	0	0	0	0	0	0	0	0
OTU_2231	0	0	0	0	0	0	0	0	0	0	0	0	0	1	0	0	1	0	2	0	0	1	2	1
OTU_2232	0	0	0	0	0	0	0	0	0	0	0	0	0	0	1	0	0	0	0	1	0	1	1	2
OTU_2233	0	1	0	0	0	0	2	0	1	0	0	0	0	0	0	1	1	0	0	0	0	0	1	0
OTU_2234	0	0	0	0	0	0	0	0	0	1	1	0	0	0	0	0	0	0	0	0	0	0	0	0
OTU_2235	0	0	1	0	0	0	1	1	0	0	0	1	1	0	0	0	0	0	0	0	0	1	0	1
OTU_2236	0	0	0	0	0	0	0	0	0	0	0	2	0	0	0	0	0	0	0	1	0	0	0	0
OTU_2237	0	1	1	0	0	0	0	1	0	0	0	0	0	0	0	0	0	1	0	0	0	1	0	0
OTU_2238	0	1	1	1	0	0	0	0	0	0	1	0	0	0	0	0	0	0	0	0	0	0	0	0
OTU_2239	0	1	0	0	0	1	0	1	0	1	0	0	0	0	0	0	0	0	0	0	0	0	0	0
OTU_224	0	0	0	0	0	0	0	0	0	1	0	0	0	0	0	0	0	1	0	0	0	0	0	0
OTU_2240	43	36	33	58	43	53	38	46	37	43	60	52	23	18	21	13	16	19	23	18	16	16	19	20
OTU_2241	0	1	1	0	0	0	1	0	0	0	0	0	0	0	0	0	0	0	0	0	0	0	0	0
OTU_2242	0	0	0	0	0	0	0	0	0	0	0	0	2	0	0	2	1	1	2	0	0	0	1	1
OTU_2243	0	0	0	0	0	1	0	2	0	0	1	0	0	0	0	0	0	0	0	0	0	1	2	0
OTU_2244	1	1	0	0	0	0	0	1	0	0	1	0	0	0	0	1	1	0	0	1	1	0	1	0
OTU_2245	0	1	1	0	1	0	0	0	0	1	0	0	0	3	1	7	3	5	7	5	8	4	2	8
OTU_2246	0	1	0	0	0	0	0	0	0	1	0	0	0	0	0	0	0	0	0	0	0	0	0	0
OTU_2247	1	4	2	0	1	2	0	4	4	3	3	2	0	3	0	0	0	1	1	1	2	0	0	3
OTU_2248	0	0	0	0	0	0	0	0	0	0	0	0	0	0	1	0	0	0	1	0	1	0	0	1
OTU_2249	2	0	0	1	0	0	0	0	0	0	0	0	0	0	0	1	0	0	0	0	1	0	0	0
OTU_225	0	0	0	0	0	0	0	0	0	1	0	0	0	0	0	0	0	0	0	0	0	0	0	0
OTU_2250	38	32	31	30	20	31	31	41	36	52	52	39	91	69	97	75	66	57	36	30	34	78	65	90
OTU_2251	0	1	0	0	0	0	0	0	0	0	0	0	0	0	1	0	0	0	0	0	0	0	0	0
OTU_2252	0	0	1	1	0	0	0	1	0	0	1	0	0	0	1	0	3	1	0	1	0	3	1	1
OTU_2253	163	133	126	173	147	202	110	127	136	143	169	127	108	97	119	40	47	41	31	21	18	84	89	82
OTU_2254	5	3	1	3	4	2	4	3	5	6	8	6	1	2	1	0	0	0	0	0	0	0	0	0
OTU_2255	3	0	0	1	0	2	1	0	0	1	0	0	1	1	0	2	0	0	0	2	1	0	0	0
OTU_2256	0	2	3	0	0	1	1	0	3	1	0	1	0	0	0	0	0	1	0	0	1	0	0	0
OTU_2257	0	0	0	0	0	0	0	0	0	0	0	0	1	0	0	0	0	0	0	0	0	0	0	0
OTU_2259	0	1	0	0	0	0	0	0	1	0	0	0	0	0	0	0	0	0	0	0	0	0	0	0
OTU_2260	0	0	0	0	0	0	0	0	0	0	0	0	0	1	1	0	1	0	2	3	0	1	0	0
OTU_2261	0	0	0	0	0	0	0	1	0	0	0	0	0	0	0	0	0	0	0	0	0	0	0	0
OTU_2262	0	0	0	0	0	0	0	1	0	0	0	0	2	1	0	0	0	0	0	0	0	0	0	0
OTU_2263	0	0	0	0	1	0	0	1	0	0	0	0	0	0	0	0	0	0	0	0	0	0	0	1
OTU_2264	0	0	0	0	0	0	0	0	2	0	0	0	0	0	0	0	0	0	0	0	0	0	0	0
OTU_2266	0	1	1	0	0	1	1	2	0	0	1	0	0	0	0	0	0	0	0	0	1	0	0	0
OTU_2267	0	1	1	1	1	1	1	1	1	0	1	0	0	0	0	0	1	1	0	0	0	0	0	0
OTU_2268	61	66	60	51	55	60	70	68	86	95	76	59	294	261	256	204	238	193	309	278	285	251	235	221
OTU_2269	0	0	0	0	0	0	0	0	1	0	0	0	0	0	0	1	0	0	0	0	0	0	0	0
OTU_227	0	1	0	0	0	0	0	0	0	1	0	0	0	0	0	0	1	1	0	0	0	0	0	0
OTU_2270	0	0	0	1	0	1	0	1	1	4	0	0	0	1	0	0	0	1	0	1	0	0	0	0
OTU_2271	0	2	0	0	0	0	0	0	1	4	0	1	0	0	0	0	0	0	0	0	0	0	0	0
OTU_2272	0	1	0	3	0	4	0	0	2	2	0	2	0	0	0	0	0	0	0	0	0	0	0	0
OTU_2273	0	0	0	0	0	0	2	0	0	0	0	1	0	1	0	0	0	0	0	0	0	0	0	0
OTU_2274	0	0	0	0	0	0	0	0	0	0	0	1	0	1	0	1	1	1	1	1	0	0	1	1
OTU_2275	1	0	0	0	0	0	1	0	0	0	0	0	0	0	0	0	0	0	0	0	0	0	0	0
OTU_2276	0	0	1	1	0	0	0	0	0	0	0	0	0	0	0	0	0	0	0	0	0	0	0	0
OTU_2277	0	0	0	0	0	0	0	0	0	0	0	0	0	0	0	0	0	0	0	2	2	0	0	0
OTU_2278	7	14	9	14	15	21	7	16	9	20	15	14	5	4	4	0	1	0	2	2	4	2	4	5
OTU_2279	0	1	0	0	0	0	0	1	0	0	0	0	0	0	0	0	0	0	0	0	0	0	0	0
OTU_228	0	0	1	0	0	0	0	0	1	0	1	1	0	0	0	0	1	0	0	0	0	0	0	0
OTU_2280	0	0	0	0	0	0	1	0	0	0	0	0	0	0	0	0	0	0	0	0	0	0	0	0
OTU_2281	0	0	0	0	0	0	0	0	0	1	2	0	0	0	0	0	0	0	0	0	0	0	0	0
OTU_2282	0	0	1	0	0	0	0	0	1	0	0	1	0	0	0	0	0	0	0	0	0	0	0	0
OTU_2284	0	0	0	0	0	1	0	0	0	1	1	0	0	0	1	2	2	3	3	2	2	1	0	0
OTU_2285	0	0	0	0	0	0	0	0	0	1	0	1	0	0	0	0	0	0	0	0	0	0	0	0
OTU_2286	0	0	1	0	0	0	0	0	0	0	0	0	0	0	0	0	0	0	0	0	0	0	0	0
OTU_2287	13	16	15	8	17	17	11	12	13	10	17	13	67	58	54	24	26	26	26	30	35	45	43	43
OTU_2288	0	0	0	0	0	0	0	0	0	0	0	0	0	0	0	0	0	0	0	0	0	1	1	0
OTU_2289	0	1	1	0	0	0	0	1	0	3	1	0	0	0	0	0	0	0	0	0	0	0	0	0
OTU_2290	0	0	1	0	0	0	0	1	0	0	0	0	0	0	0	0	0	0	0	0	0	0	1	0
OTU_2291	0	0	2	1	0	0	0	0	0	1	0	0	0	0	0	0	0	0	0	0	0	0	1	0
OTU_2292	0	0	0	0	0	0	0	1	1	2	1	0	1	1	0	1	0	0	1	0	1	0	1	0
OTU_2293	27	32	36	37	43	42	49	46	28	32	45	37	125	127	119	113	103	118	58	66	87	71	98	89
OTU_2295	1	1	0	0	0	0	0	0	0	0	0	1	0	0	0	0	0	0	0	0	0	0	0	0
OTU_2296	0	0	0	0	0	1	0	0	0	0	1	0	0	0	0	0	0	0	0	0	0	0	0	0
OTU_2297	0	0	0	0	0	0	0	0	0	0	1	0	0	0	0	0	0	0	2	1	0	0	0	0
OTU_2298	0	0	0	0	0	0	0	0	0	0	0	0	0	0	1	0	0	1	0	3	0	0	0	0
OTU_2299	0	1	0	1	0	0	0	0	0	0	0	0	0	0	0	2	0	1	0	0	0	1	1	0
OTU_23	0	0	0	0	0	0	0	0	0	0	0	0	0	1	0	1	0	0	0	0	1	0	0	0
OTU_2301	1	0	0	0	0	0	0	1	0	0	0	0	0	0	0	0	0	0	0	0	0	0	0	0
OTU_2302	0	0	0	0	0	0	0	0	0	0	0	0	0	0	0	1	0	0	0	0	0	0	1	1
OTU_2303	0	0	1	0	0	0	0	0	0	0	0	0	0	0	0	0	0	0	0	0	0	0	0	0
OTU_2304	0	1	2	0	0	0	0	0	0	0	0	0	0	0	0	0	0	0	0	0	0	0	0	0
OTU_2305	0	0	0	0	0	0	0	0	0	0	0	1	0	0	0	0	0	0	0	0	0	0	0	0
OTU_2306	0	0	0	0	0	0	0	0	0	0	0	0	0	0	0	1	0	0	1	0	0	0	0	0
OTU_2307	6	12	13	14	7	10	18	14	18	19	18	17	4	2	0	5	3	1	3	1	2	3	5	6
OTU_2308	1	6	1	3	1	6	0	6	2	9	3	5	2	3	3	0	2	10	1	3	0	7	3	1
OTU_2309	13	21	20	12	16	17	15	17	17	16	12	16	6	5	4	3	5	1	11	4	2	8	7	3
OTU_231	0	0	0	0	0	0	0	0	0	0	0	0	0	0	0	0	1	1	0	0	0	0	0	0
OTU_2310	0	0	1	0	0	0	0	0	0	0	0	1	0	0	0	0	0	0	0	0	0	0	0	0
OTU_2312	0	2	0	0	0	0	0	0	0	0	0	0	0	0	2	0	1	0	0	0	0	0	0	0
OTU_2313	0	1	0	0	0	0	0	0	0	0	1	0	0	0	0	0	0	0	0	0	0	0	0	0
OTU_2314	0	0	0	1	1	0	0	0	0	0	1	0	0	0	0	0	0	0	0	0	0	0	0	0
OTU_2315	1	0	0	0	0	1	0	0	0	0	0	0	0	0	0	0	0	0	0	0	0	0	0	0
OTU_2316	2	1	0	0	1	1	0	0	0	0	0	0	0	2	1	0	3	0	1	1	4	0	1	0
OTU_2317	0	0	1	0	2	0	2	0	0	0	0	0	0	0	0	0	4	1	0	0	1	0	0	1
OTU_2318	0	0	1	0	0	0	0	0	1	1	0	0	0	0	0	0	1	0	0	0	0	0	0	0
OTU_2319	0	1	0	0	0	0	0	0	0	0	0	0	0	0	0	1	0	1	2	0	0	0	0	0
OTU_232	1	1	0	6	2	3	4	1	3	1	1	3	1	0	0	0	0	1	0	0	0	0	0	0
OTU_2320	0	0	0	0	0	0	1	0	0	0	0	1	0	0	0	0	0	0	0	0	0	0	0	0
OTU_2321	0	0	0	0	0	0	0	0	1	0	0	0	0	0	0	1	0	2	0	2	2	0	1	0
OTU_2322	0	0	1	0	0	0	0	0	0	0	0	0	0	0	0	0	0	0	0	0	0	0	0	0
OTU_2323	1	0	0	0	0	0	1	0	0	0	0	0	0	0	0	0	0	0	0	0	0	0	0	0
OTU_2324	0	0	0	0	0	1	0	0	0	0	0	0	0	0	0	0	0	0	0	0	0	0	0	0
OTU_2325	0	1	0	1	0	0	0	0	0	0	0	0	1	0	0	0	0	1	0	0	0	1	0	0
OTU_2326	4	0	2	0	1	1	1	3	0	4	2	4	1	1	2	1	1	1	1	0	1	0	1	3
OTU_2327	0	0	0	0	0	0	0	0	1	0	0	0	0	0	0	0	0	1	0	0	0	0	0	0
OTU_2328	0	0	0	0	0	0	0	0	0	0	0	0	0	0	0	0	0	0	0	0	0	1	0	0
OTU_2329	0	0	0	0	0	0	1	1	0	0	0	0	0	0	0	0	0	0	0	0	0	0	0	0
OTU_233	4	1	5	3	2	5	0	0	4	3	2	1	0	0	0	0	0	0	0	0	0	0	0	0
OTU_2331	1	0	0	0	0	0	0	0	1	0	0	0	1	0	0	0	0	0	1	0	1	0	0	0
OTU_2332	0	0	0	0	0	1	1	1	0	0	0	0	0	1	0	0	1	0	0	1	1	0	1	0
OTU_2333	0	3	0	0	0	0	2	1	0	0	0	0	0	0	0	0	0	0	1	0	1	0	0	0
OTU_2334	0	0	0	0	0	0	0	0	0	0	0	0	1	0	0	0	0	0	0	0	0	0	0	1
OTU_2335	0	0	0	0	0	1	0	0	1	0	0	0	0	0	0	2	1	3	0	0	1	0	1	0
OTU_2336	0	0	0	0	0	0	0	0	0	0	0	0	0	0	0	0	2	0	0	0	0	0	1	0
OTU_2337	0	0	0	0	0	0	0	0	0	0	0	0	1	0	0	0	0	0	0	0	0	0	0	0
OTU_2338	0	0	0	0	0	1	0	0	0	0	0	0	0	0	0	0	0	0	1	6	3	0	0	1
OTU_2339	3	0	0	2	1	0	0	0	0	1	0	2	0	0	1	1	0	0	5	1	0	14	9	0
OTU_234	1	1	1	4	3	3	2	0	1	0	0	1	0	0	0	0	0	0	0	0	0	0	0	0
OTU_2340	0	0	0	0	0	0	0	0	0	0	1	0	0	0	0	0	0	0	0	0	0	0	0	0
OTU_2342	0	0	1	0	0	0	1	0	0	0	0	0	0	0	0	0	0	0	0	0	0	0	0	0
OTU_2343	30	30	21	39	38	38	36	41	35	41	46	40	15	7	8	5	8	12	15	10	8	12	11	6
OTU_2344	0	1	0	0	0	1	0	0	1	1	1	1	0	0	0	0	0	0	0	0	0	0	1	0
OTU_2345	0	0	0	0	0	0	1	0	1	0	0	1	0	0	0	0	0	0	0	0	0	0	0	0
OTU_2347	0	0	0	0	0	0	0	0	0	1	0	0	0	0	0	1	0	0	1	0	1	0	0	0
OTU_2348	0	0	0	1	0	0	0	0	0	0	0	0	0	0	0	0	0	0	0	1	0	0	0	0
OTU_2349	0	1	0	0	0	0	2	0	1	2	0	1	0	0	0	0	0	0	0	0	0	0	0	0
OTU_235	0	1	2	1	1	0	0	2	0	0	0	0	0	0	0	0	0	0	0	0	0	0	0	0
OTU_2350	0	0	0	0	0	1	0	0	0	0	0	0	0	0	0	0	0	0	0	0	0	0	0	0
OTU_2351	0	0	0	0	0	0	0	0	0	1	0	0	0	0	0	0	0	0	0	0	0	0	0	0
OTU_2352	0	0	0	0	0	0	0	0	0	0	0	0	0	0	0	0	0	1	0	0	0	0	0	0
OTU_2353	0	0	0	0	0	0	0	0	0	0	0	0	0	0	0	0	1	0	0	0	0	0	0	0
OTU_2354	0	0	0	0	0	0	0	0	0	1	0	0	0	0	0	0	0	1	0	0	0	0	0	0
OTU_2355	6	17	17	14	6	8	23	18	16	20	15	19	20	17	15	15	22	16	26	39	32	19	23	17
OTU_2356	10	7	8	6	8	5	14	9	9	6	10	9	1	1	0	0	2	1	3	1	3	0	1	1
OTU_2357	0	1	0	1	0	1	0	0	0	0	0	0	0	0	0	0	0	0	0	0	0	0	0	0
OTU_2358	9	14	11	13	12	16	8	9	10	5	9	8	1	0	0	0	1	0	1	0	0	0	0	0
OTU_2359	8	8	10	7	9	6	7	12	7	3	9	5	13	14	14	11	12	10	15	10	10	7	10	12
OTU_236	0	0	1	1	0	0	1	1	1	0	0	1	0	0	0	0	0	0	0	0	0	0	0	0
OTU_2360	0	1	0	0	0	0	0	1	0	0	0	1	0	0	0	0	0	0	0	0	0	0	0	0
OTU_2361	0	1	0	0	0	0	0	0	0	0	0	0	0	1	0	0	1	0	0	0	1	0	0	0
OTU_2362	7	11	17	5	5	4	12	5	7	2	8	11	1	0	2	1	2	0	0	0	2	1	3	1
OTU_2363	0	1	0	0	0	0	0	0	0	0	0	0	0	0	0	0	0	1	0	0	0	0	0	0
OTU_2364	0	1	0	0	0	0	0	0	0	0	0	0	0	0	0	0	0	0	0	0	0	0	0	0
OTU_2365	0	0	0	0	0	0	1	0	0	0	1	0	0	0	0	0	0	0	0	0	0	0	0	0
OTU_2366	0	0	0	0	0	0	0	0	0	0	0	0	0	0	0	0	0	0	0	1	0	1	0	0
OTU_2367	0	1	1	0	1	0	0	0	1	0	0	0	0	0	0	0	0	1	0	0	1	0	0	0
OTU_2368	0	0	0	0	1	0	0	0	0	0	0	0	0	0	0	0	0	0	0	0	0	0	0	0
OTU_237	0	0	1	0	0	0	0	0	1	0	1	0	0	0	0	0	0	0	0	0	0	0	0	0
OTU_2370	0	0	0	0	0	0	0	0	0	0	0	0	1	3	1	0	0	0	0	0	0	0	0	0
OTU_2372	0	0	0	0	0	0	0	1	0	0	0	0	0	0	0	0	0	0	0	0	0	0	0	0
OTU_2373	0	0	0	0	0	0	0	0	0	0	0	1	0	0	0	0	0	0	0	0	0	0	0	0
OTU_2374	0	0	1	0	0	0	0	1	0	0	0	0	0	0	0	0	0	0	0	0	0	0	0	0
OTU_2375	0	0	0	1	0	0	0	0	0	0	0	0	0	0	0	0	0	0	0	0	0	0	0	0
OTU_2376	0	1	0	0	0	0	0	0	1	0	0	1	0	0	0	0	1	0	0	0	0	0	1	0
OTU_2377	0	0	0	0	0	0	0	0	0	0	0	0	0	1	0	0	2	2	0	4	1	1	0	1
OTU_2379	0	0	0	0	1	0	0	1	0	1	0	0	0	0	0	0	0	0	0	0	0	0	0	0
OTU_238	0	0	0	0	0	0	1	0	0	1	0	0	0	0	0	0	0	1	0	0	0	0	0	1
OTU_2380	6	9	8	10	11	8	6	17	14	7	8	11	17	16	22	34	25	17	18	21	16	7	9	9
OTU_2381	0	0	0	0	0	1	0	0	1	0	0	0	0	0	0	0	0	0	0	0	0	0	0	0
OTU_2383	0	0	0	0	1	0	0	0	0	0	0	0	0	0	0	0	0	0	0	0	0	0	0	0
OTU_2384	0	0	0	0	0	1	0	0	0	0	0	0	0	0	0	0	0	0	0	0	1	0	0	0
OTU_2385	0	0	0	0	0	1	0	0	0	0	2	0	0	0	0	0	0	0	0	0	0	0	0	0
OTU_2386	0	0	0	0	0	1	1	0	0	0	0	0	0	0	0	0	0	0	0	0	1	0	0	0
OTU_2388	0	0	0	1	1	1	0	0	0	0	0	0	0	0	0	0	0	0	0	0	0	1	0	0
OTU_2389	0	0	0	0	0	0	0	0	0	0	0	0	0	0	0	0	0	0	0	0	0	0	2	1
OTU_239	0	1	0	0	2	1	1	0	0	0	0	0	0	0	0	0	0	0	0	0	0	0	0	0
OTU_2390	0	0	0	0	0	0	0	0	0	0	0	1	0	1	1	1	0	0	0	0	2	0	2	0
OTU_2391	0	0	0	0	0	0	0	0	0	0	0	0	0	0	0	0	0	0	0	0	0	1	0	0
OTU_2392	2	0	0	0	2	2	2	2	5	0	0	2	0	1	1	0	0	1	0	1	2	0	1	1
OTU_2393	0	0	0	0	0	0	0	0	0	0	0	0	0	0	0	0	2	1	1	0	0	2	0	0
OTU_2394	0	0	0	0	0	0	0	0	0	0	0	0	0	1	0	0	0	0	0	1	0	0	0	1
OTU_2395	0	0	0	0	0	0	0	0	0	0	0	0	0	0	0	0	0	0	0	0	0	0	1	0
OTU_2396	0	0	0	0	0	0	0	0	0	0	0	0	0	0	0	1	1	0	0	0	1	1	0	0
OTU_2397	0	0	0	0	0	0	0	0	0	0	0	0	0	1	0	0	0	0	0	1	0	0	0	0
OTU_2398	0	0	0	0	0	0	0	0	0	0	0	0	0	0	0	0	0	0	0	0	0	0	1	0
OTU_24	1	0	0	0	1	0	0	0	1	0	0	1	2	1	2	0	0	1	1	1	3	0	0	0
OTU_240	1	0	0	0	1	0	0	0	0	0	0	0	0	0	0	0	0	0	0	0	0	0	0	0
OTU_2400	0	0	1	1	0	0	1	1	0	2	0	1	0	0	0	1	0	0	0	1	0	2	0	0
OTU_2402	0	1	0	0	0	0	0	0	0	0	0	0	0	0	0	0	0	0	0	0	0	0	0	0
OTU_2404	5	5	4	6	4	5	8	7	8	12	4	4	4	8	7	5	3	11	20	15	13	8	8	9
OTU_2405	0	0	0	0	0	0	0	0	0	0	0	0	1	0	0	0	0	0	0	0	0	0	0	0
OTU_2406	31	18	20	15	15	10	39	42	35	18	14	15	22	17	25	6	11	18	22	15	22	11	19	16
OTU_2407	1	0	0	0	0	1	0	0	0	0	0	0	0	0	0	0	0	1	2	0	0	0	0	0
OTU_2409	0	0	1	0	1	2	0	1	1	0	1	0	0	0	0	0	0	0	0	0	1	0	0	0
OTU_241	0	1	0	0	1	0	0	0	0	0	0	0	0	0	0	0	0	0	0	0	0	0	0	0
OTU_2410	0	0	0	0	0	0	1	0	0	0	0	0	1	0	0	0	0	0	0	0	0	0	0	0
OTU_2411	0	0	0	0	0	1	0	0	0	0	1	0	0	1	1	0	0	1	0	0	0	0	0	0
OTU_2412	0	0	0	0	0	1	0	0	0	0	0	0	0	0	0	0	0	0	0	0	0	0	0	0
OTU_2414	0	0	0	0	1	0	0	0	0	0	0	0	0	0	0	0	1	0	0	0	0	0	0	0
OTU_2415	0	0	0	0	0	1	0	0	0	1	0	0	0	0	0	0	0	0	0	0	0	0	0	0
OTU_2417	0	0	0	0	0	1	0	0	0	0	0	0	0	0	0	0	0	0	0	0	0	0	0	0
OTU_2418	0	0	0	0	2	1	0	1	0	0	0	0	0	0	0	0	0	0	0	0	0	0	0	0
OTU_2419	0	0	0	0	0	1	0	0	0	0	0	0	1	0	0	0	0	0	0	0	0	0	0	0
OTU_242	0	0	0	0	0	1	0	0	0	0	0	0	0	0	0	0	0	0	0	0	0	0	0	0
OTU_2420	0	0	0	0	0	0	0	0	0	0	0	0	0	0	0	0	0	0	0	0	0	1	0	0
OTU_2421	0	0	0	0	0	0	0	0	0	0	0	0	0	0	0	1	0	0	0	0	0	0	0	0
OTU_2422	0	0	0	0	0	0	0	0	0	0	0	0	0	0	0	0	0	0	0	1	0	1	0	0
OTU_2423	0	0	0	0	0	0	0	0	0	0	0	0	0	0	0	0	0	0	0	0	0	1	0	0
OTU_2424	0	1	0	0	0	0	0	0	0	0	0	0	0	0	0	0	0	0	0	0	0	0	0	0
OTU_2425	0	0	0	0	0	0	0	0	0	0	0	0	0	0	0	0	0	1	0	0	0	0	0	0
OTU_2426	0	1	0	1	0	0	0	0	0	0	0	0	0	0	0	0	0	0	0	0	0	0	0	0
OTU_2427	0	1	0	0	0	0	0	1	0	0	0	0	0	0	0	0	0	0	0	0	0	0	0	0
OTU_2428	0	1	0	0	0	0	0	1	0	0	0	1	0	0	0	0	0	0	0	0	0	0	1	0
OTU_2429	0	0	0	0	0	0	0	1	0	0	0	0	0	0	0	0	0	0	0	0	0	0	0	0
OTU_2430	0	0	0	0	0	0	0	0	0	0	2	0	0	0	0	0	0	0	1	0	0	0	0	0
OTU_2431	0	2	5	3	2	0	1	1	1	3	1	0	9	3	8	6	4	8	8	9	13	3	7	6
OTU_2432	0	0	0	1	0	0	0	0	0	0	0	0	0	0	0	0	0	0	0	0	0	0	0	0
OTU_2434	0	0	0	1	0	0	0	0	0	0	0	0	0	0	0	0	0	0	0	0	0	0	0	0
OTU_2435	0	0	0	0	0	0	0	1	1	0	0	0	0	1	0	0	0	0	1	0	0	0	0	0
OTU_2436	4	7	9	5	7	7	7	6	3	6	4	8	46	29	31	31	33	29	17	18	10	36	40	42
OTU_2437	0	0	0	0	0	0	0	0	0	0	0	0	0	0	0	1	2	0	0	1	0	0	1	0
OTU_2438	0	0	0	0	0	0	0	0	0	0	0	0	0	0	0	0	0	1	1	0	0	0	0	0
OTU_2439	0	0	1	0	0	0	1	0	0	0	1	1	0	0	0	0	0	0	0	0	0	0	0	0
OTU_2440	1	0	0	0	0	0	0	0	2	0	0	0	0	1	1	0	0	0	1	0	1	1	0	0
OTU_2441	0	0	0	0	0	0	1	0	0	0	0	0	0	0	0	0	0	0	0	0	0	0	0	0
OTU_2442	14	15	15	7	11	18	6	14	7	9	10	4	5	3	2	8	7	7	4	4	2	6	3	1
OTU_2443	0	0	0	0	1	0	0	0	0	0	0	0	0	0	0	0	0	0	0	0	0	0	0	0
OTU_2444	1	0	0	0	0	0	0	0	0	0	0	0	0	0	0	0	0	0	0	0	0	0	0	0
OTU_2445	0	1	0	0	0	0	1	0	0	1	0	0	0	0	0	0	0	0	0	0	0	0	0	0
OTU_2448	0	0	0	0	0	0	0	0	0	0	0	1	0	0	0	0	0	0	0	0	0	0	0	0
OTU_2449	0	0	0	1	0	0	0	0	0	0	0	0	0	0	0	0	0	0	0	0	0	0	0	0
OTU_245	3	3	1	4	3	2	1	1	1	2	4	1	0	0	0	0	0	0	0	0	0	0	0	1
OTU_2450	0	0	0	0	0	0	0	1	0	0	0	0	0	0	0	0	0	0	0	0	0	0	0	0
OTU_2451	0	0	0	0	0	0	0	0	0	0	0	0	0	0	0	0	0	0	2	0	0	0	0	0
OTU_2452	0	0	0	0	0	0	0	0	0	0	0	0	0	0	0	0	0	0	0	0	1	0	0	0
OTU_2453	13	15	13	17	21	28	21	23	20	21	20	21	6	3	2	1	5	2	3	5	6	2	4	7
OTU_2454	0	1	0	0	1	0	0	0	0	0	0	0	0	1	0	0	1	0	0	1	0	0	0	0
OTU_2455	0	0	0	0	0	0	0	1	0	0	0	0	1	0	0	0	0	0	0	0	0	0	0	0
OTU_2456	0	0	0	0	0	1	0	0	0	0	0	0	0	0	0	0	0	0	0	0	0	0	0	0
OTU_2457	0	0	1	0	0	0	0	0	0	0	0	1	0	0	0	0	0	0	0	0	0	0	1	0
OTU_2458	0	0	0	0	0	0	0	0	0	0	0	0	1	0	0	0	0	0	0	0	0	0	0	0
OTU_2459	0	0	0	0	0	1	0	0	0	0	0	0	0	0	0	0	0	0	0	0	0	0	0	0
OTU_2460	0	0	0	0	0	0	0	0	0	0	0	0	0	0	0	0	0	0	1	0	0	0	0	0
OTU_2461	0	0	0	0	1	0	0	0	0	0	0	0	0	0	0	0	0	0	0	0	0	0	0	0
OTU_2462	0	0	0	0	0	1	0	0	0	0	0	0	0	0	0	0	0	0	0	0	0	0	0	0
OTU_2463	0	0	0	1	1	0	0	0	0	0	0	0	0	0	0	0	0	0	1	0	0	0	0	0
OTU_2465	0	0	0	0	0	0	0	0	0	0	1	2	1	0	0	0	0	0	0	0	0	0	0	0
OTU_2466	0	0	0	0	0	0	0	0	0	0	0	1	0	0	0	0	0	0	0	0	0	0	0	0
OTU_2467	0	0	0	0	0	1	0	0	0	0	0	0	0	0	0	0	0	0	0	0	1	0	0	0
OTU_2469	12	15	8	2	3	5	9	15	13	10	9	7	9	5	1	6	8	3	4	3	5	6	2	1
OTU_2470	1	1	0	1	0	0	1	0	1	0	0	0	0	0	0	0	0	0	0	0	0	0	1	0
OTU_2471	0	0	0	0	0	0	0	1	0	0	1	0	0	0	0	1	0	0	0	0	1	0	0	0
OTU_2472	0	0	0	0	0	0	0	0	1	0	0	0	0	0	0	0	0	0	0	0	0	0	0	0
OTU_2473	0	1	0	0	0	0	0	0	0	0	0	0	0	0	0	0	0	1	0	0	0	1	0	0
OTU_2474	0	1	0	0	0	0	1	0	0	0	0	0	0	1	0	0	1	1	1	1	3	2	2	1
OTU_2475	1	1	2	0	0	1	0	0	2	0	1	0	6	7	9	6	7	8	13	12	10	13	17	11
OTU_2477	0	0	0	0	0	0	0	0	0	1	0	0	0	0	0	0	0	0	0	0	0	0	0	0
OTU_2478	3	2	0	2	0	1	0	0	2	2	5	0	4	11	2	2	3	2	0	0	0	3	4	4
OTU_248	0	0	0	0	0	0	0	0	0	0	0	0	0	0	0	0	0	0	0	1	1	0	0	0
OTU_2480	0	0	0	0	0	0	0	0	0	0	0	0	0	0	0	1	0	0	0	0	0	1	1	0
OTU_2481	0	0	0	0	0	0	0	0	0	1	0	1	1	0	1	3	2	2	0	0	0	1	1	3
OTU_2483	0	0	0	0	0	0	0	0	0	0	0	0	0	0	0	2	0	0	0	0	0	2	3	0
OTU_2485	0	0	0	0	0	0	0	1	0	0	0	0	0	0	0	0	0	1	0	0	1	0	0	0
OTU_2486	0	0	0	0	0	0	0	0	0	0	0	0	0	0	0	0	0	0	0	1	0	0	0	1
OTU_2487	0	0	0	0	0	0	0	0	0	0	0	0	0	0	0	0	0	0	0	2	0	0	0	0
OTU_2488	0	0	0	0	0	0	1	0	0	0	0	0	1	0	0	0	0	0	0	0	1	0	0	0
OTU_249	0	1	1	1	0	0	0	1	0	1	2	0	0	0	0	0	0	0	0	1	0	0	0	0
OTU_2493	5	3	3	5	5	12	4	5	10	16	11	6	2	2	3	0	0	3	2	1	4	2	3	2
OTU_2495	42	34	39	30	23	37	38	44	50	32	24	22	20	12	16	4	8	4	7	1	4	7	12	6
OTU_2497	1	0	0	0	0	0	0	0	0	0	0	0	0	0	0	0	0	0	0	0	0	0	0	0
OTU_2499	0	1	0	0	0	0	0	0	0	0	0	0	0	0	0	0	0	0	0	0	0	0	0	0
OTU_25	0	0	0	0	0	0	0	0	0	1	0	0	0	0	0	0	0	0	0	0	0	0	0	0
OTU_2500	0	0	0	0	0	0	0	1	0	0	0	0	0	0	0	0	0	0	0	0	0	0	0	0
OTU_2501	0	0	0	0	0	0	0	0	0	0	0	0	0	0	0	0	0	0	0	0	0	0	1	0
OTU_2502	0	0	0	0	0	0	0	0	0	0	1	0	0	0	0	0	0	0	0	0	0	0	0	0
OTU_2503	0	0	0	0	0	0	0	0	1	0	0	0	0	0	0	0	0	0	0	0	0	0	0	0
OTU_2504	0	0	0	0	0	0	0	0	0	0	0	0	0	0	0	0	0	0	2	0	0	0	0	0
OTU_2505	0	0	0	0	0	0	0	0	1	0	0	0	0	0	0	0	0	0	0	0	0	0	0	0
OTU_2507	2	2	1	1	2	1	1	1	1	3	1	3	0	0	0	1	0	2	1	2	0	2	1	1
OTU_2508	0	2	0	0	1	0	0	0	0	0	1	0	0	0	1	0	0	1	0	0	1	4	0	0
OTU_251	0	0	0	0	0	0	0	0	0	0	0	0	0	1	0	0	0	0	0	0	0	0	1	1
OTU_2510	0	0	0	0	0	0	0	0	0	0	0	0	1	0	0	0	0	0	0	0	0	0	0	0
OTU_2511	0	2	0	1	2	0	0	0	0	0	1	0	0	0	0	0	0	0	1	1	1	1	0	1
OTU_2513	0	1	0	0	0	0	0	0	0	0	0	0	0	0	0	0	0	0	0	0	0	0	0	0
OTU_2514	0	0	0	0	0	1	0	0	0	0	0	0	0	0	0	0	0	0	0	0	0	0	0	0
OTU_2515	0	1	0	0	0	1	0	0	0	0	1	0	0	0	0	0	0	0	0	0	0	0	0	0
OTU_2516	0	1	0	0	0	0	0	0	0	0	0	0	0	0	0	0	0	0	0	0	0	0	0	0
OTU_2517	0	0	0	0	0	0	0	0	0	0	0	0	1	0	0	0	0	0	0	0	0	0	0	1
OTU_2518	0	0	0	1	0	0	0	0	0	0	0	1	0	0	0	0	0	0	0	0	0	0	0	0
OTU_2520	0	0	0	0	0	0	0	0	0	0	0	1	0	0	0	0	0	0	0	0	0	0	0	0
OTU_2521	3	2	1	2	2	1	9	6	2	2	5	0	3	2	3	5	0	2	5	8	5	0	3	5
OTU_2522	0	0	0	0	0	0	0	0	1	0	0	0	0	0	0	0	0	0	0	0	0	0	0	0
OTU_2526	0	0	0	0	0	1	0	0	0	0	0	0	0	0	0	0	0	0	0	0	0	0	0	0
OTU_253	0	0	0	0	0	0	0	0	1	0	0	0	0	0	0	0	0	0	0	0	1	0	0	0
OTU_2530	0	0	0	0	0	0	0	0	0	0	0	0	0	0	0	0	0	0	0	0	0	1	0	0
OTU_2531	0	0	0	0	0	0	1	0	0	0	0	0	0	0	0	0	0	0	0	0	0	0	0	0
OTU_2532	1	1	1	2	0	3	2	3	3	1	1	2	1	3	1	0	1	0	4	0	3	1	2	0
OTU_2533	1	1	0	0	0	1	1	0	2	1	0	1	4	0	0	1	1	0	2	0	4	2	1	2
OTU_2534	0	0	0	0	0	0	0	0	1	0	1	0	0	0	0	0	0	0	0	0	1	0	0	0
OTU_2535	0	0	0	1	0	0	0	0	0	0	0	0	0	0	0	0	0	0	0	0	0	0	0	0
OTU_2536	0	0	0	0	0	1	0	0	0	0	0	0	0	0	0	0	0	0	0	0	0	0	0	0
OTU_2537	0	0	0	0	0	0	0	0	0	0	0	0	1	0	0	0	0	0	0	1	0	0	0	0
OTU_2539	1	1	1	1	2	2	2	2	0	3	6	0	0	2	0	0	1	0	0	0	0	2	0	0
OTU_2540	0	0	1	0	0	0	0	0	0	0	0	0	0	0	0	0	0	0	0	0	0	0	0	0
OTU_2541	0	0	0	0	0	0	1	0	0	0	0	0	0	0	0	0	0	0	0	0	0	1	0	0
OTU_2542	0	0	0	0	0	0	0	0	0	0	0	0	0	0	1	0	1	0	0	0	0	0	0	0
OTU_2544	0	0	0	0	0	0	0	0	0	1	0	0	0	0	0	0	0	0	0	0	0	0	0	0
OTU_2545	0	0	0	2	0	0	1	0	0	0	0	0	0	0	0	0	0	0	1	0	0	0	0	1
OTU_2549	0	1	0	0	0	0	0	0	0	0	0	0	0	0	0	0	0	0	0	0	0	0	0	0
OTU_2550	0	0	1	0	0	0	0	0	0	0	0	0	0	0	0	0	0	0	0	0	0	0	0	0
OTU_2552	3	4	3	1	3	3	5	3	8	2	6	1	1	1	0	2	0	0	0	2	0	1	0	1
OTU_2554	0	0	0	0	0	0	0	0	0	0	0	0	0	0	0	0	0	0	0	1	0	0	0	1
OTU_2557	4	2	8	1	6	8	4	15	11	9	9	4	2	1	3	2	5	3	5	2	3	2	0	3
OTU_2558	0	2	0	1	0	0	0	0	0	0	0	0	2	0	0	0	0	0	0	0	1	1	0	0
OTU_2559	29	25	24	40	29	32	25	35	34	48	28	44	42	32	44	17	32	28	42	40	49	23	23	29
OTU_2560	0	0	0	0	0	0	0	0	0	0	0	1	0	0	0	0	0	0	0	0	0	0	0	0
OTU_2561	1	0	0	0	0	0	0	0	0	0	0	0	0	0	1	0	0	0	1	1	0	0	1	0
OTU_2562	0	0	0	0	0	0	0	0	0	0	0	0	1	0	0	0	0	0	0	0	0	0	0	0
OTU_2563	0	0	0	0	0	0	0	0	0	0	0	0	1	0	0	0	0	0	0	0	0	0	0	0
OTU_2564	0	0	0	0	0	0	0	0	0	1	0	0	0	0	0	0	0	0	0	0	0	0	0	0
OTU_2566	0	0	0	0	0	0	0	0	1	0	0	0	0	0	0	0	0	0	0	0	0	0	0	0
OTU_2567	0	0	0	1	0	0	0	0	0	0	0	0	0	0	0	0	0	0	0	0	0	0	0	0
OTU_2568	0	0	0	0	0	0	0	0	0	0	0	0	0	0	0	0	0	0	0	0	1	0	0	0
OTU_2570	0	0	0	0	0	1	0	0	0	0	0	0	0	0	0	0	0	0	0	0	0	0	0	0
OTU_2571	0	0	0	0	0	0	0	0	0	0	0	1	0	0	0	0	0	0	0	0	0	0	0	0
OTU_2572	9	4	5	6	6	3	8	8	6	3	8	2	4	3	1	0	4	2	1	1	1	1	0	3
OTU_2574	0	0	0	0	0	0	1	0	0	0	0	0	0	0	0	0	0	0	0	0	0	0	0	0
OTU_2575	0	0	0	0	1	0	0	0	0	0	0	0	0	0	0	0	0	0	0	0	0	0	0	0
OTU_2576	1	0	0	0	0	0	0	0	0	0	0	0	0	0	0	0	0	0	0	0	0	1	0	0
OTU_2578	2	1	0	0	1	1	3	1	1	2	2	1	1	0	1	0	0	0	0	1	0	1	0	1
OTU_258	0	0	0	0	0	0	0	1	0	0	0	0	0	0	0	0	0	0	0	0	0	0	0	0
OTU_2582	1	0	0	0	0	0	0	0	0	0	0	0	0	0	0	0	0	0	0	0	0	0	0	0
OTU_2583	0	0	0	2	0	0	0	0	0	0	0	0	0	0	0	0	0	0	0	0	0	0	0	0
OTU_2584	0	0	1	0	0	0	0	0	0	0	0	0	0	0	0	0	0	0	0	0	0	0	0	0
OTU_2585	0	0	0	1	0	0	0	0	0	0	0	0	0	0	0	0	1	1	0	0	0	0	0	0
OTU_2586	0	0	0	0	0	0	0	0	0	0	0	1	0	0	0	0	0	0	0	0	0	0	0	0
OTU_2587	0	0	0	0	1	0	0	0	0	0	1	0	0	0	0	0	0	0	0	1	0	1	0	0
OTU_2589	1	1	0	0	3	2	0	0	1	0	2	2	1	0	2	2	0	0	0	1	0	0	0	0
OTU_259	0	0	0	0	0	0	0	0	0	0	0	1	0	0	0	0	0	0	0	0	0	0	0	0
OTU_2591	0	0	0	0	0	0	0	0	0	1	0	0	0	0	0	0	0	0	0	0	0	0	0	0
OTU_2593	0	3	1	4	0	1	1	3	1	1	0	2	1	1	7	1	1	2	2	3	0	4	2	2
OTU_2594	0	1	0	0	0	0	0	0	1	0	0	0	0	0	0	0	0	0	0	0	0	0	0	0
OTU_2596	0	0	0	0	0	0	1	0	0	0	1	0	0	0	0	0	0	1	0	0	0	0	0	0
OTU_2597	0	0	0	0	0	0	0	0	1	0	0	0	0	0	0	1	0	0	0	1	0	0	0	0
OTU_2598	0	1	1	0	0	1	4	3	5	2	3	7	0	0	0	0	0	0	0	0	0	0	0	0
OTU_26	0	0	1	0	1	2	0	1	1	0	1	1	1	2	3	1	4	1	1	3	2	1	0	2
OTU_2600	0	0	0	0	0	0	1	1	0	0	0	0	0	0	0	0	0	0	0	0	0	0	0	0
OTU_2601	0	0	0	0	0	0	0	1	0	0	0	0	0	0	0	0	0	0	0	0	0	0	0	0
OTU_2602	0	0	0	0	0	0	0	1	0	0	0	0	0	0	0	0	0	0	0	0	0	0	0	0
OTU_2603	0	0	0	0	0	0	0	0	0	0	0	1	0	0	0	0	0	0	0	0	0	0	0	0
OTU_2604	0	0	0	0	0	0	0	1	0	0	0	0	0	0	0	0	0	0	1	0	0	0	0	0
OTU_2609	0	0	0	0	0	0	0	0	0	1	0	0	0	0	0	0	0	0	0	0	0	0	0	0
OTU_261	0	0	0	0	0	0	0	0	0	0	0	0	0	0	0	0	1	0	0	0	1	0	0	0
OTU_2611	1	0	0	0	0	0	1	0	1	0	0	0	0	0	0	0	0	0	0	0	0	1	0	0
OTU_2612	0	0	0	0	0	0	0	0	0	0	1	1	0	0	0	0	0	0	0	0	0	0	0	0
OTU_2613	0	0	0	0	0	0	0	0	0	0	1	0	0	0	0	0	0	0	0	0	0	0	0	0
OTU_2614	0	0	0	0	1	0	0	0	1	1	1	0	0	0	0	0	0	1	0	0	0	0	0	0
OTU_2615	0	0	0	0	0	0	0	0	0	1	0	0	0	0	0	0	0	0	0	0	0	0	1	0
OTU_2616	0	0	0	0	0	0	0	0	0	1	0	0	0	0	0	0	0	0	0	0	0	0	0	0
OTU_2618	0	0	0	0	0	0	0	0	0	1	0	0	0	0	0	0	0	1	0	0	0	0	0	0
OTU_2619	0	0	0	0	0	0	0	0	0	0	0	0	0	1	0	0	0	0	0	0	0	0	0	0
OTU_262	0	1	0	0	0	1	0	0	2	0	0	0	13	8	13	12	12	19	24	19	11	15	13	14
OTU_2622	0	0	1	0	1	0	0	0	0	1	2	1	0	0	0	0	0	0	0	0	3	0	0	1
OTU_2623	0	0	0	0	0	0	0	0	0	0	0	0	0	0	0	0	1	0	0	0	0	0	0	0
OTU_2624	0	0	0	0	0	0	0	0	0	0	0	0	0	1	0	0	0	0	1	0	0	0	0	0
OTU_2626	0	0	0	0	0	0	0	0	0	0	0	1	0	0	0	0	0	0	0	0	0	0	0	0
OTU_2627	0	0	0	0	0	0	0	0	0	0	0	1	0	0	0	0	0	0	0	0	0	0	0	0
OTU_2628	0	0	0	0	0	0	0	0	0	0	0	0	1	0	0	0	0	0	0	1	0	0	0	0
OTU_2629	0	0	0	0	0	0	0	0	0	0	0	0	1	0	0	0	0	0	0	0	0	0	0	0
OTU_263	1	0	0	0	0	1	2	1	0	1	1	1	1	3	2	3	11	8	2	9	3	2	6	5
OTU_2630	0	0	0	0	0	0	0	0	0	1	0	0	1	0	0	1	1	0	0	0	0	0	0	0
OTU_2631	0	0	0	0	0	0	0	0	1	1	0	0	1	2	0	0	0	0	0	0	0	0	0	0
OTU_2632	11	15	26	7	10	10	19	18	22	19	17	6	22	12	8	13	14	6	13	13	23	10	15	15
OTU_2633	0	0	0	0	0	0	0	1	0	0	0	0	0	0	0	0	0	0	0	0	0	0	0	0
OTU_2634	0	0	0	0	0	0	0	0	0	0	0	0	0	0	1	1	0	0	0	0	1	0	0	0
OTU_2635	0	0	0	0	0	0	0	0	0	0	0	0	0	0	0	2	0	1	0	0	0	0	0	0
OTU_2636	0	0	0	0	0	0	0	0	0	0	0	0	0	0	0	0	0	2	0	0	0	0	0	0
OTU_2637	0	0	0	0	0	0	0	0	0	0	0	0	0	0	0	0	1	1	1	0	0	0	0	0
OTU_2638	0	0	0	0	0	0	0	0	0	0	0	0	0	0	0	0	1	0	0	0	0	0	0	0
OTU_264	1	0	3	1	0	1	2	1	1	0	3	1	0	0	0	0	0	0	0	0	0	0	0	0
OTU_2640	1	4	4	3	2	0	0	8	0	7	2	4	6	5	2	11	13	8	5	12	6	4	6	3
OTU_2641	0	0	0	0	0	0	0	0	0	0	0	0	0	0	0	0	1	1	0	0	0	0	0	0
OTU_2644	0	0	0	0	0	0	0	0	0	0	0	0	0	0	0	0	1	0	0	0	0	0	1	1
OTU_2647	0	0	0	0	0	0	0	1	0	0	0	0	0	0	1	0	1	0	1	0	0	0	0	0
OTU_2648	0	0	0	0	0	0	0	0	0	0	0	0	0	0	0	0	1	0	2	0	1	0	0	0
OTU_2649	2	1	2	0	0	0	4	2	6	2	2	1	3	3	1	3	5	6	15	4	11	2	8	0
OTU_265	0	0	0	0	0	0	0	0	0	0	0	0	1	1	2	5	6	2	0	0	1	2	2	1
OTU_2650	0	0	0	0	0	0	0	0	0	0	0	0	0	0	0	0	0	0	1	0	1	0	0	0
OTU_2651	0	0	0	0	0	0	0	0	0	0	0	0	0	0	0	0	0	0	0	1	0	0	0	0
OTU_2652	0	0	0	0	0	0	0	0	0	0	0	0	1	0	0	0	0	0	0	0	0	0	0	0
OTU_2653	0	0	0	0	0	0	0	0	0	0	0	1	0	0	1	0	0	0	0	1	0	0	0	0
OTU_2654	0	0	0	0	0	0	0	0	0	0	1	0	0	0	0	0	0	0	1	1	1	0	0	0
OTU_2655	0	0	0	0	0	0	0	0	0	0	0	0	0	0	0	0	0	0	0	0	2	0	0	0
OTU_2656	1	3	4	2	2	6	3	4	2	2	2	2	14	14	11	14	9	9	5	9	5	30	24	25
OTU_2657	0	0	0	0	0	0	0	0	0	0	0	0	0	0	0	0	0	0	0	0	0	0	1	0
OTU_2658	0	0	0	0	0	0	0	0	0	0	0	0	0	0	0	0	1	1	0	0	1	0	0	1
OTU_266	0	1	2	0	0	1	0	0	0	1	3	0	0	0	0	0	0	0	0	0	0	0	0	0
OTU_2661	9	2	5	3	0	5	11	9	14	2	8	9	17	17	24	16	13	11	20	24	33	5	14	13
OTU_2662	4	7	3	2	4	2	9	3	7	5	5	2	14	9	12	4	1	1	4	3	0	7	11	11
OTU_2663	3	3	2	0	9	4	2	7	1	2	6	2	9	17	8	9	7	10	2	9	1	9	13	14
OTU_2664	5	5	4	8	7	4	2	1	9	6	5	3	7	7	7	4	4	4	1	1	4	5	4	3
OTU_2665	10	4	11	9	11	8	12	12	14	4	6	10	1	2	0	2	3	2	4	4	5	2	1	1
OTU_2666	22	16	19	19	20	22	24	24	17	18	37	32	7	5	5	8	3	9	4	4	3	7	4	6
OTU_2667	5	2	2	3	2	4	0	4	4	2	6	2	2	1	0	1	1	0	0	0	1	0	2	0
OTU_2668	4	8	7	2	4	7	13	9	15	3	4	6	10	6	6	3	2	3	0	2	1	4	5	6
OTU_2669	2	2	2	2	0	1	5	0	7	5	0	21	8	3	5	16	22	22	15	12	10	8	8	2
OTU_267	0	3	0	1	0	3	0	1	1	1	1	2	2	4	0	1	0	5	0	0	0	4	0	0
OTU_2670	3	5	4	1	4	4	5	6	7	3	7	7	2	0	1	1	0	0	0	0	0	0	1	1
OTU_2671	4	4	3	5	6	8	8	8	11	8	12	6	6	6	8	12	11	2	4	1	1	6	9	5
OTU_2672	7	2	3	8	6	6	2	8	4	7	10	9	0	0	1	0	0	0	1	1	1	0	1	0
OTU_2673	11	9	12	17	15	15	9	17	16	10	14	10	5	3	7	0	2	5	0	2	3	3	3	3
OTU_2674	5	9	6	4	12	10	7	9	4	9	12	7	2	1	0	1	0	0	0	0	0	0	0	0
OTU_2675	3	4	4	5	4	4	7	10	7	6	5	3	1	0	0	0	0	1	0	0	0	0	1	1
OTU_2676	2	4	2	0	1	3	2	3	1	7	3	4	10	4	7	11	19	13	18	18	12	11	18	12
OTU_2677	0	0	0	0	0	0	0	0	0	0	0	0	0	0	0	0	0	0	0	0	0	9	24	0
OTU_2678	4	0	2	2	1	2	1	4	5	3	2	1	5	5	6	11	6	10	8	10	5	9	8	7
OTU_2679	5	2	2	4	1	5	3	4	1	2	5	4	3	1	0	1	2	0	0	0	1	1	1	1
OTU_268	1	0	0	0	1	1	0	1	3	0	1	1	1	0	0	0	0	0	1	1	0	0	0	1
OTU_2680	15	15	14	4	6	4	7	10	10	13	10	11	2	1	0	0	1	0	0	2	1	0	1	0
OTU_2681	1	5	3	1	2	1	6	4	7	3	2	3	1	1	0	0	0	0	0	1	0	1	0	0
OTU_2682	7	9	6	16	5	12	8	13	3	13	8	13	1	3	1	3	0	1	2	2	4	5	4	0
OTU_2683	1	1	3	1	0	4	3	3	2	1	5	4	3	8	3	4	3	4	0	2	1	11	12	6
OTU_2684	2	3	5	1	3	0	7	4	5	6	5	1	4	3	3	2	2	1	1	2	1	3	1	5
OTU_2685	3	3	1	11	5	7	0	3	1	5	2	3	1	1	1	2	1	3	0	0	0	0	1	0
OTU_2686	4	1	3	4	5	3	2	1	3	6	3	4	3	0	3	0	0	1	0	0	0	0	0	0
OTU_2687	6	3	2	7	7	2	6	2	7	8	2	4	10	12	17	11	10	6	11	7	5	9	8	11
OTU_2688	2	6	1	2	2	2	4	5	7	6	2	4	0	2	0	1	0	0	1	0	0	1	1	1
OTU_2689	11	5	6	2	6	2	11	8	6	4	6	6	1	0	4	1	1	0	2	0	1	2	3	3
OTU_269	4	3	2	2	0	0	0	0	1	0	0	1	0	0	0	0	0	0	0	0	0	0	0	0
OTU_2690	5	0	1	0	3	2	9	9	4	0	2	5	5	5	3	4	2	2	7	4	8	4	7	5
OTU_2691	7	4	7	8	6	5	7	2	6	2	4	3	12	14	20	12	16	22	9	5	8	20	17	16
OTU_2692	5	2	3	5	1	3	1	2	1	2	5	2	6	8	9	20	19	8	22	20	49	10	10	17
OTU_2693	35	35	33	46	41	41	38	33	42	50	52	48	26	13	10	4	7	3	6	5	6	4	8	5
OTU_2694	6	5	5	3	10	5	5	5	3	2	2	1	4	0	3	0	0	1	1	0	0	0	3	3
OTU_2695	5	3	3	4	1	2	2	7	3	4	4	2	2	0	0	0	0	0	0	2	0	0	0	1
OTU_2696	0	1	0	0	0	0	0	1	1	0	1	3	9	6	9	5	10	11	2	14	4	3	6	6
OTU_2697	2	5	5	3	5	6	0	1	0	2	5	4	0	0	0	0	0	0	0	1	0	0	0	0
OTU_2698	4	0	4	0	0	3	3	3	4	1	2	0	0	0	0	0	1	0	0	2	0	0	0	0
OTU_2699	2	2	5	1	4	2	2	0	2	4	1	0	1	0	1	0	0	0	0	0	0	0	1	0
OTU_27	0	1	0	0	2	0	0	1	1	1	0	0	0	1	0	1	0	1	2	3	0	0	1	0
OTU_270	0	2	1	0	2	2	5	2	0	0	2	0	2	4	0	4	4	7	4	2	1	1	1	1
OTU_2700	0	2	0	0	0	0	0	1	0	0	0	0	4	4	5	8	12	6	6	2	4	2	4	3
OTU_2701	1	1	1	0	1	2	1	1	2	0	1	1	1	0	0	0	0	0	0	0	0	0	0	0
OTU_2702	3	0	4	2	3	3	1	4	1	3	3	1	2	3	1	0	0	1	0	1	0	0	0	1
OTU_2703	4	1	2	0	2	3	3	0	1	4	1	3	6	5	6	5	5	2	4	2	1	5	4	5
OTU_2704	1	1	3	2	2	4	1	1	2	2	5	1	0	0	0	0	0	0	0	0	0	0	0	0
OTU_2705	3	10	5	5	8	6	13	5	6	4	6	5	5	6	3	6	1	6	6	3	8	10	7	3
OTU_2706	0	1	0	0	0	0	0	0	0	0	0	0	1	5	5	3	5	2	0	3	2	2	1	4
OTU_2707	1	0	0	1	2	0	2	1	1	1	0	0	1	3	5	2	1	1	2	1	2	1	2	1
OTU_2708	6	0	2	2	0	0	5	2	0	1	2	0	2	0	3	1	0	1	6	4	6	4	4	1
OTU_2709	1	0	1	1	0	0	1	0	0	0	1	1	2	3	5	2	2	2	1	3	3	3	1	1
OTU_271	0	1	0	0	0	0	0	0	0	1	0	1	0	2	0	1	1	0	0	1	1	6	1	0
OTU_2710	2	2	2	0	1	0	0	0	3	2	1	2	1	0	1	0	1	0	0	0	0	0	1	0
OTU_2711	3	1	3	0	1	0	1	3	0	0	1	0	0	1	0	0	0	0	0	0	0	0	0	0
OTU_2712	5	0	10	7	7	4	6	3	5	4	3	2	2	0	2	1	1	1	2	1	0	0	3	2
OTU_2713	3	0	3	2	5	1	1	6	0	1	2	0	1	3	2	1	1	1	1	1	1	0	1	1
OTU_2714	0	1	2	1	1	0	0	1	0	2	0	0	5	2	3	1	5	1	8	5	6	5	5	3
OTU_2715	0	0	0	0	2	0	5	2	1	2	5	1	4	5	3	4	0	3	4	3	4	1	2	3
OTU_2716	1	1	4	1	3	4	3	2	5	4	4	6	0	1	0	0	2	0	0	0	0	1	0	0
OTU_2717	4	3	0	1	0	1	0	0	1	0	2	1	0	0	0	0	0	0	0	0	0	0	1	1
OTU_2718	1	9	6	1	2	8	3	2	5	4	1	2	1	1	1	1	1	0	0	2	1	0	0	0
OTU_2719	5	3	2	2	1	3	5	0	0	4	0	3	0	3	1	1	2	3	1	0	2	0	1	2
OTU_272	17	24	24	22	25	32	20	21	30	21	27	19	2	2	1	1	1	0	2	0	0	0	1	0
OTU_2720	1	0	0	1	0	0	3	2	1	1	2	1	4	1	0	0	1	0	0	1	2	0	1	0
OTU_2721	2	1	0	2	3	3	1	1	3	2	3	1	0	0	0	0	0	0	0	0	0	0	0	0
OTU_2722	0	0	0	0	0	0	0	0	1	0	0	0	10	4	6	7	7	4	2	4	0	2	6	4
OTU_2723	3	1	3	0	1	0	1	0	1	0	2	0	0	0	0	0	0	0	0	0	0	0	0	0
OTU_2724	2	4	2	1	2	1	1	5	0	1	3	2	6	5	12	6	9	9	12	7	3	3	4	4
OTU_2725	0	0	0	0	0	2	0	0	0	4	2	4	0	0	0	0	0	0	0	0	0	0	0	0
OTU_2726	2	1	2	1	2	3	0	1	1	4	0	1	0	0	0	0	0	0	0	0	0	0	0	0
OTU_2727	0	3	0	0	0	1	0	0	1	4	0	0	0	0	0	0	0	0	0	0	0	0	0	0
OTU_2728	0	0	3	0	1	0	0	1	1	0	2	3	6	2	1	2	1	0	1	2	0	1	1	1
OTU_2729	1	0	0	1	1	0	0	0	0	0	0	0	0	0	0	2	2	1	0	1	0	4	2	3
OTU_273	0	0	1	0	1	0	0	5	1	2	0	1	1	0	0	0	0	0	0	0	0	0	0	0
OTU_2730	4	8	0	1	6	5	9	7	5	3	3	3	2	1	1	1	0	0	2	1	2	2	2	1
OTU_2731	1	2	0	0	1	1	1	0	1	1	0	2	2	1	0	1	5	2	1	0	0	3	4	0
OTU_2732	5	0	2	1	0	0	3	4	5	0	0	1	5	1	0	3	1	7	5	8	3	3	6	6
OTU_2733	1	2	1	1	1	0	1	1	10	1	2	1	0	0	0	1	0	0	0	0	0	0	0	0
OTU_2734	1	0	2	0	2	1	0	1	1	1	2	1	0	0	0	0	0	0	0	0	0	0	0	0
OTU_2735	1	2	3	1	2	2	1	0	0	0	1	0	0	1	0	0	0	0	0	1	1	0	0	2
OTU_2736	1	0	2	0	2	0	0	1	1	0	1	1	0	0	0	1	1	0	1	1	0	1	0	1
OTU_2737	1	0	0	0	0	0	2	1	0	1	0	1	0	2	2	0	0	1	1	0	1	0	0	0
OTU_2738	2	1	2	2	0	0	1	2	0	0	0	3	1	0	1	0	1	0	1	0	0	1	0	1
OTU_2739	2	4	5	3	4	0	1	4	1	2	2	2	0	0	0	1	0	1	0	0	2	2	0	2
OTU_274	0	0	0	0	0	0	1	0	0	0	1	0	0	1	1	2	3	2	0	1	1	1	1	1
OTU_2740	0	0	2	0	0	1	0	0	0	0	1	0	0	0	0	1	1	0	0	0	0	0	1	1
OTU_2741	0	0	1	0	0	0	1	1	1	2	0	0	1	2	2	1	3	0	5	2	3	0	3	2
OTU_2742	2	0	0	0	0	0	0	1	2	1	0	0	0	0	1	5	5	5	4	2	4	2	3	0
OTU_2743	1	2	1	0	2	0	1	0	0	2	2	0	0	2	1	0	1	1	1	2	0	0	0	1
OTU_2744	0	0	0	0	0	0	0	0	0	0	0	0	0	0	0	1	2	1	1	0	0	2	3	1
OTU_2745	2	3	3	6	4	7	5	6	5	7	9	8	5	3	1	0	0	0	2	2	0	4	2	2
OTU_2746	0	0	0	0	1	0	0	0	0	0	0	0	2	0	0	1	0	4	0	0	0	3	3	1
OTU_2747	0	1	0	1	0	0	0	0	1	1	1	0	1	0	3	0	1	0	0	0	0	1	1	0
OTU_2748	0	1	0	0	0	0	0	0	0	0	0	2	8	18	10	0	1	0	2	3	2	2	0	0
OTU_2749	7	7	5	3	3	1	0	0	0	0	1	0	1	3	2	1	1	0	4	3	2	1	2	0
OTU_275	0	1	0	0	0	2	0	1	1	1	1	2	0	2	0	1	0	1	1	3	0	4	1	1
OTU_2750	1	0	0	0	0	1	0	0	0	1	1	1	1	0	4	3	1	5	1	0	0	1	0	2
OTU_2751	1	0	2	2	3	3	0	2	1	1	1	1	0	0	0	0	0	0	0	0	0	0	0	0
OTU_2752	1	1	3	2	3	6	8	4	9	1	5	2	7	2	2	4	2	3	6	6	2	2	4	7
OTU_2753	2	1	1	2	1	2	0	1	2	2	2	0	3	0	0	2	3	2	2	0	4	0	3	2
OTU_2754	3	1	4	3	3	12	4	5	5	5	7	2	0	0	0	0	0	1	0	0	0	0	0	1
OTU_2755	0	4	0	0	1	1	1	0	1	1	1	1	1	0	0	0	0	0	0	0	0	0	0	0
OTU_2756	0	0	0	0	0	0	0	0	0	0	0	0	0	0	0	0	0	0	8	23	3	0	0	0
OTU_2757	0	2	2	1	0	1	1	0	3	2	2	0	2	1	1	4	2	0	2	9	3	3	0	0
OTU_2758	0	1	0	0	0	0	1	0	0	1	0	0	1	3	1	1	3	4	0	0	2	1	3	2
OTU_2759	1	2	0	1	1	1	0	1	0	0	0	2	0	0	0	1	0	0	0	0	1	0	0	0
OTU_276	1	2	1	2	3	2	2	2	3	0	1	1	1	0	0	0	1	0	0	0	0	0	0	0
OTU_2760	0	0	0	1	1	1	1	2	1	2	1	0	0	0	0	0	0	0	0	0	0	0	0	0
OTU_2761	0	0	0	0	0	0	0	0	0	0	0	0	1	1	1	4	5	2	0	1	2	2	2	1
OTU_2762	0	0	0	0	0	1	0	1	1	1	1	0	1	4	0	4	5	4	3	0	1	2	2	2
OTU_2763	1	0	1	2	0	1	1	0	0	0	1	0	0	0	0	0	1	0	0	0	0	2	0	0
OTU_2764	2	0	0	0	1	0	0	0	0	0	0	0	0	0	0	0	0	0	0	1	0	0	0	0
OTU_2765	1	0	0	0	0	0	0	0	1	0	0	1	1	0	0	2	1	1	3	1	0	3	4	2
OTU_2766	0	1	1	0	2	1	1	1	0	1	1	0	0	0	0	0	1	0	1	0	0	0	1	0
OTU_2767	1	0	1	0	1	0	2	1	1	1	0	0	0	0	0	0	0	0	0	0	0	0	0	0
OTU_2768	2	4	1	1	0	0	1	2	2	2	3	1	0	0	1	0	0	0	2	0	0	0	0	0
OTU_2769	0	1	1	1	1	1	3	0	2	0	1	0	0	0	1	0	0	1	1	1	0	1	0	0
OTU_277	0	0	0	0	1	1	0	0	3	0	0	1	0	0	0	0	0	0	0	0	0	0	0	0
OTU_2770	0	0	0	0	0	0	0	0	0	0	0	0	1	0	0	1	4	1	1	0	0	1	3	2
OTU_2771	4	1	2	2	0	2	0	1	5	0	4	2	0	0	0	0	0	0	0	0	0	0	1	1
OTU_2772	0	0	0	0	0	0	0	0	1	0	0	1	2	0	2	3	1	2	3	1	3	1	0	2
OTU_2773	1	1	0	0	0	0	1	1	0	0	0	0	1	1	3	4	5	3	7	10	12	3	0	1
OTU_2774	2	3	1	1	2	2	2	3	1	1	1	1	0	0	0	0	0	0	1	0	0	0	0	0
OTU_2775	0	1	0	1	1	1	0	0	0	0	2	0	0	0	0	0	0	0	0	0	0	0	0	0
OTU_2776	1	0	3	0	0	0	0	1	1	0	0	1	0	0	0	0	0	0	0	0	0	0	0	0
OTU_2777	0	2	1	2	0	0	0	0	0	0	1	2	1	1	0	3	1	3	0	1	1	0	1	0
OTU_2778	0	0	1	0	0	0	1	0	1	1	0	1	0	0	0	0	0	1	1	0	0	0	0	0
OTU_2779	0	1	0	0	0	0	0	0	1	0	0	0	2	2	1	0	0	2	2	1	0	1	2	1
OTU_278	1	2	0	0	0	0	0	1	0	0	0	1	0	0	0	0	0	0	0	0	0	0	0	0
OTU_2780	0	0	0	1	0	0	0	0	1	1	1	0	0	0	0	0	0	0	0	0	0	0	0	0
OTU_2781	1	0	0	0	0	0	0	0	1	0	0	0	0	1	0	0	0	0	0	0	0	0	0	0
OTU_2782	0	0	0	0	0	1	0	0	0	0	0	0	2	4	1	5	8	7	7	4	2	5	5	5
OTU_2783	1	1	1	1	1	0	2	1	2	3	2	4	0	1	0	0	1	1	1	4	0	0	0	2
OTU_2784	21	15	13	13	10	14	18	22	19	8	19	12	36	35	27	9	13	6	13	12	15	5	10	25
OTU_2785	0	1	0	1	0	0	0	0	0	0	0	2	0	0	0	0	0	0	0	0	0	0	0	0
OTU_2786	0	0	1	1	1	1	0	0	0	0	1	2	1	0	1	0	1	0	0	0	0	2	2	2
OTU_2787	0	2	1	0	0	1	0	1	0	0	0	0	4	4	3	0	4	2	1	0	0	0	0	0
OTU_2788	1	2	0	3	0	0	0	0	0	1	0	0	1	1	1	0	0	1	0	0	0	2	0	0
OTU_2789	0	1	1	1	0	0	0	1	4	1	1	2	0	0	1	0	0	1	1	0	1	1	0	0
OTU_279	0	0	0	0	0	0	1	2	1	0	0	0	1	0	1	0	2	3	1	0	0	0	0	0
OTU_2790	2	0	0	0	0	0	1	0	1	0	1	0	0	0	0	0	0	0	0	0	0	0	0	0
OTU_2791	0	0	1	0	1	0	0	0	0	0	2	0	0	0	0	0	0	0	0	0	0	0	0	0
OTU_2792	1	0	1	1	2	2	0	0	0	1	0	1	1	0	0	0	0	2	1	0	0	0	0	0
OTU_2793	1	2	3	0	1	0	1	0	2	3	1	3	0	0	0	0	0	0	1	0	0	1	0	0
OTU_2794	5	9	4	2	0	6	4	6	8	2	5	6	0	5	2	0	1	4	2	1	0	1	1	2
OTU_2795	1	2	1	0	1	0	1	0	0	1	2	0	0	0	1	0	0	0	1	0	0	0	0	0
OTU_2796	0	0	0	0	0	0	0	0	0	0	0	0	4	1	1	1	0	0	3	2	1	0	2	3
OTU_2797	0	0	0	0	1	0	0	0	0	1	0	0	0	1	0	1	1	1	1	0	0	0	0	1
OTU_2798	0	1	1	0	2	0	1	1	0	0	0	2	0	0	1	1	0	2	0	0	1	0	2	1
OTU_2799	0	0	1	0	0	0	0	0	0	0	1	0	0	0	0	0	0	0	0	0	0	0	0	0
OTU_28	0	0	2	0	0	0	0	0	0	0	0	0	0	0	0	1	0	0	2	0	0	5	4	1
OTU_280	0	0	1	0	0	0	0	0	0	0	0	0	0	0	0	0	0	0	0	0	0	0	0	0
OTU_2800	0	3	0	3	0	3	0	0	1	2	1	1	0	3	3	0	0	0	1	0	0	3	1	0
OTU_2801	0	1	1	1	0	2	1	2	0	3	1	0	2	1	0	0	1	1	1	1	1	0	2	0
OTU_2802	3	2	6	2	2	1	2	4	0	3	3	0	0	1	2	5	5	1	1	1	4	3	4	0
OTU_2803	1	0	0	0	0	0	3	0	3	0	2	1	0	1	0	0	0	0	0	0	0	0	0	0
OTU_2804	0	0	0	0	0	0	0	0	1	0	0	0	0	1	1	1	0	2	0	1	0	1	0	1
OTU_2805	1	1	2	1	0	0	1	1	0	1	1	1	0	1	1	0	0	0	0	0	1	1	0	0
OTU_2806	3	0	0	1	2	0	3	1	0	2	2	1	0	0	0	1	0	1	1	1	0	1	0	0
OTU_2807	0	0	0	0	1	0	0	0	0	0	0	1	0	0	0	0	0	0	0	0	0	0	0	0
OTU_2808	1	0	0	0	0	0	0	1	1	1	1	0	0	1	1	0	2	3	1	2	0	0	0	4
OTU_2809	0	0	1	0	0	0	1	1	0	0	0	0	3	2	0	1	5	8	4	3	1	3	2	4
OTU_281	0	0	0	1	0	0	0	0	0	0	0	0	0	0	0	0	0	0	0	0	1	0	0	0
OTU_2810	0	0	0	1	0	0	0	0	0	1	0	0	0	1	0	2	0	0	2	0	0	1	1	0
OTU_2811	0	0	0	0	0	0	0	0	0	0	0	0	0	0	1	1	1	0	1	12	3	2	2	0
OTU_2812	3	1	1	0	1	1	0	0	1	1	3	1	0	0	0	0	0	0	0	0	0	0	0	0
OTU_2813	2	0	0	0	1	1	4	2	1	0	1	0	2	0	0	0	0	2	1	0	0	0	2	0
OTU_2814	0	0	0	0	0	0	0	1	0	0	0	0	0	0	0	0	0	0	0	0	0	0	1	0
OTU_2815	0	1	0	0	0	1	0	0	0	0	0	1	0	0	0	0	0	0	0	0	0	0	0	0
OTU_2816	1	1	1	0	0	0	0	0	1	0	0	3	3	1	0	0	0	0	0	0	0	0	2	1
OTU_2817	1	9	2	8	2	7	5	3	4	9	2	6	5	13	17	3	5	14	1	2	1	14	15	8
OTU_2818	1	2	1	1	1	1	1	2	2	1	2	0	0	1	0	0	0	0	0	1	0	0	0	0
OTU_2819	0	0	0	0	0	0	0	0	0	1	1	1	0	0	0	0	0	0	0	0	0	0	0	0
OTU_282	4	28	4	5	2	16	2	4	2	19	2	18	3	14	6	3	3	27	12	26	5	34	12	6
OTU_2820	0	1	1	1	0	1	2	0	0	0	2	2	1	0	3	1	1	1	1	2	3	0	1	0
OTU_2821	0	0	0	0	2	1	0	0	0	0	2	0	0	0	0	0	0	0	0	0	0	0	0	0
OTU_2822	1	0	0	1	2	0	0	3	1	0	0	0	1	1	0	1	1	2	1	0	0	1	2	0
OTU_2823	1	1	0	1	0	0	0	1	0	0	0	0	1	0	0	0	0	0	0	0	0	0	0	0
OTU_2824	1	0	0	1	0	0	0	0	0	0	0	0	0	0	1	0	0	1	0	0	1	0	0	0
OTU_2825	3	0	4	3	0	1	2	5	3	0	4	1	1	0	0	0	0	0	1	0	0	0	0	0
OTU_2826	1	0	0	3	0	2	2	1	0	0	1	2	2	0	0	0	0	0	0	0	1	0	0	1
OTU_2827	0	1	0	0	0	0	1	0	0	0	2	0	1	0	0	0	0	0	0	0	0	1	0	2
OTU_2828	0	0	0	0	0	0	0	2	1	1	0	0	0	3	0	1	0	0	0	0	1	0	3	0
OTU_2829	0	0	0	0	0	0	1	0	0	0	0	1	1	0	0	0	1	0	0	0	0	0	0	0
OTU_2830	0	1	1	1	1	1	1	0	2	0	1	2	0	1	0	0	0	0	0	0	0	0	0	0
OTU_2831	0	0	0	1	2	0	1	2	0	2	0	0	0	0	0	1	0	1	0	1	1	1	0	0
OTU_2832	1	0	3	0	0	0	1	0	1	0	0	0	1	0	0	0	0	1	0	0	1	1	0	0
OTU_2833	0	0	1	0	0	0	0	0	0	0	0	0	0	1	0	1	0	0	0	0	0	0	0	0
OTU_2834	0	0	0	0	0	0	2	0	0	1	0	2	0	1	0	0	0	0	0	0	0	0	1	0
OTU_2835	1	2	0	0	0	1	3	1	0	0	0	1	0	0	0	0	0	0	0	0	0	0	0	0
OTU_2836	12	18	14	14	11	12	14	15	18	10	19	10	43	54	48	35	41	41	48	40	41	60	46	40
OTU_2837	0	0	0	0	0	0	0	0	0	0	0	0	2	2	1	0	3	4	5	3	4	0	1	0
OTU_2838	1	1	0	0	0	0	0	1	0	1	0	0	0	0	0	0	0	0	0	0	0	1	0	0
OTU_2839	1	0	1	0	1	3	0	0	1	0	0	1	0	0	0	0	0	0	0	0	0	0	0	0
OTU_284	5	1	2	7	2	5	4	3	3	1	3	3	2	1	1	0	1	0	1	0	0	2	0	0
OTU_2840	1	0	0	0	0	0	0	0	0	0	1	1	0	0	0	0	0	0	0	0	0	0	0	0
OTU_2841	1	0	0	0	0	1	0	0	1	0	0	0	0	0	0	0	0	0	0	0	0	0	0	0
OTU_2842	4	1	0	1	1	1	1	0	2	0	1	1	1	0	0	0	0	0	1	0	0	0	0	0
OTU_2843	1	0	1	0	1	0	2	0	0	1	0	1	0	0	0	0	0	0	0	0	0	0	1	0
OTU_2844	1	0	0	0	1	0	0	2	0	1	0	0	0	0	0	0	0	0	0	0	1	0	0	0
OTU_2845	0	0	0	0	1	0	0	0	0	0	0	1	0	0	0	0	0	1	0	0	0	0	0	0
OTU_2846	1	1	0	3	0	0	0	0	1	0	1	0	0	0	0	1	0	0	0	0	0	0	0	0
OTU_2847	0	1	1	0	0	0	0	0	0	0	0	0	1	0	1	1	0	1	1	1	0	0	0	0
OTU_2849	0	0	0	0	0	0	0	0	0	1	0	0	0	1	1	0	1	1	2	5	3	0	0	1
OTU_285	1	0	1	0	0	1	0	0	1	0	1	0	0	0	0	0	0	0	0	0	0	0	0	0
OTU_2850	0	3	0	0	1	0	0	1	1	0	0	0	0	0	0	0	0	0	0	0	0	0	1	1
OTU_2851	1	0	1	0	1	1	0	1	1	1	0	2	36	49	35	16	13	13	18	14	17	7	8	8
OTU_2852	1	0	0	0	0	1	0	1	0	0	0	1	0	1	0	2	0	0	4	5	7	2	2	1
OTU_2853	1	0	1	0	0	1	0	0	0	0	0	1	0	0	0	0	0	0	0	0	0	0	0	0
OTU_2854	0	0	0	0	0	0	0	0	1	0	0	1	0	1	1	2	0	0	1	0	1	1	0	0
OTU_2855	0	1	0	0	0	0	0	1	0	0	1	0	0	0	0	0	0	0	0	0	0	0	0	0
OTU_2856	1	4	0	0	1	0	0	0	0	2	3	2	0	0	0	1	0	0	0	0	0	0	0	0
OTU_2857	0	0	0	0	0	0	0	0	1	0	2	0	1	1	2	0	1	0	0	0	0	1	1	1
OTU_2858	2	1	0	0	0	0	0	2	0	1	1	0	0	0	0	0	0	0	0	0	0	0	0	0
OTU_2859	2	1	1	0	0	0	0	0	0	1	2	0	0	0	0	0	0	0	0	0	0	0	0	0
OTU_286	1	0	0	0	0	1	0	1	1	0	0	0	0	0	0	0	0	1	0	0	0	0	0	0
OTU_2860	1	0	3	1	0	0	1	0	0	0	0	1	1	1	0	1	0	0	0	0	0	0	0	0
OTU_2861	0	0	0	0	0	0	0	0	0	0	0	0	0	6	0	0	2	1	1	3	1	1	3	0
OTU_2862	0	0	0	3	0	1	0	0	0	0	0	0	0	2	0	0	0	0	0	0	0	0	1	0
OTU_2863	2	1	0	0	0	0	0	0	0	0	0	0	0	0	0	0	0	0	0	0	0	0	0	0
OTU_2864	0	0	0	0	0	0	0	0	0	0	1	0	0	0	0	0	0	0	0	1	0	0	0	0
OTU_2865	2	4	1	0	1	0	0	2	2	1	0	2	0	0	1	0	1	0	0	1	0	0	0	0
OTU_2866	0	1	0	0	0	0	0	0	2	0	1	0	0	0	0	0	0	0	0	0	0	0	0	0
OTU_2867	0	0	0	0	1	3	0	0	0	1	0	1	0	0	0	0	0	0	0	0	0	0	0	1
OTU_2868	0	2	1	0	0	0	1	0	1	0	0	0	0	0	0	0	0	0	0	0	0	0	0	0
OTU_2869	0	0	0	0	0	0	0	0	1	0	0	0	1	1	0	0	1	1	3	0	1	0	0	0
OTU_287	0	1	1	0	0	0	0	0	0	0	0	0	0	2	0	0	0	0	0	0	0	2	1	0
OTU_2870	0	0	0	0	0	1	0	1	0	2	0	0	0	0	1	0	0	0	0	0	0	0	0	0
OTU_2871	0	0	0	0	1	0	0	0	1	0	2	0	1	0	0	0	0	0	0	0	0	0	0	0
OTU_2872	2	0	0	0	1	0	1	0	0	1	1	0	0	0	1	0	1	0	0	0	0	0	0	1
OTU_2873	0	0	1	1	0	2	0	0	1	1	0	1	0	1	0	0	0	0	1	0	0	0	0	0
OTU_2874	1	1	1	0	0	1	0	0	0	0	1	1	0	0	1	0	0	0	0	0	0	0	0	0
OTU_2875	0	0	0	0	0	0	1	0	0	1	0	2	0	0	0	0	0	1	0	0	0	0	0	0
OTU_2876	0	0	0	0	0	0	0	0	0	0	1	1	0	0	0	0	0	0	0	0	0	0	0	0
OTU_2877	0	0	0	0	0	0	2	0	0	1	1	0	1	0	1	0	1	0	1	1	0	0	1	0
OTU_2878	1	2	1	2	1	5	1	1	2	1	1	2	0	0	0	0	0	0	0	0	0	0	0	0
OTU_2879	0	0	0	0	0	0	0	0	0	0	0	1	0	0	0	0	0	0	0	0	0	0	0	0
OTU_288	0	1	0	0	0	1	0	0	0	0	0	0	0	0	0	0	0	0	0	0	1	0	0	0
OTU_2880	2	0	0	3	0	1	0	0	0	0	0	0	0	0	0	0	0	0	0	0	0	0	0	0
OTU_2881	0	0	1	3	3	1	1	2	1	10	4	6	1	0	2	0	2	2	0	0	1	1	0	1
OTU_2882	0	0	1	1	0	2	1	2	0	1	0	0	0	0	0	0	0	1	0	0	0	0	0	0
OTU_2883	2	0	0	0	0	1	0	0	0	0	0	0	2	1	0	1	0	0	0	0	0	0	0	0
OTU_2884	0	0	0	0	0	0	0	0	0	0	0	1	0	0	0	0	0	0	1	0	1	0	0	1
OTU_2885	0	0	0	0	0	1	0	1	0	0	0	0	0	1	0	1	0	0	0	2	1	0	1	0
OTU_2886	1	0	0	1	0	0	1	0	0	0	1	0	0	0	0	0	0	0	0	0	0	0	0	0
OTU_2887	0	0	0	0	0	0	1	0	1	0	1	0	0	0	0	0	0	0	0	1	0	0	0	0
OTU_2888	1	1	0	1	1	0	0	0	0	0	0	1	0	1	0	1	1	0	2	0	0	0	0	0
OTU_2889	0	0	1	2	0	0	0	0	4	1	0	1	0	0	0	0	0	1	0	0	1	0	0	0
OTU_289	1	1	0	0	0	0	0	1	0	0	1	1	0	0	0	0	0	0	0	0	0	0	0	0
OTU_2890	0	0	1	0	0	1	0	0	0	0	0	1	0	0	0	0	0	0	0	0	0	0	0	0
OTU_2891	0	0	1	0	1	0	0	0	0	0	0	1	0	0	0	0	2	0	0	1	1	0	0	0
OTU_2892	0	0	0	0	0	0	0	1	1	0	0	0	0	0	1	2	1	6	3	3	2	3	3	1
OTU_2893	0	0	1	0	1	1	0	0	0	0	0	0	0	0	0	0	1	0	0	0	1	0	1	0
OTU_2894	0	0	0	0	0	0	0	1	0	0	0	0	2	0	0	1	0	1	0	0	0	0	0	1
OTU_2895	0	4	1	3	3	5	5	4	3	3	3	6	5	5	10	1	3	4	2	2	4	3	10	6
OTU_2896	1	0	0	0	0	2	0	0	0	1	0	1	0	0	0	0	0	0	0	0	0	0	0	0
OTU_2897	1	0	0	0	0	1	0	0	0	0	1	0	0	0	0	0	0	0	0	0	0	0	0	0
OTU_2898	0	0	1	0	1	2	0	0	0	1	1	0	0	0	0	0	1	1	0	1	3	2	0	0
OTU_2899	2	1	0	1	1	1	0	0	1	1	1	0	0	0	1	0	0	0	0	0	0	0	0	0
OTU_29	3	0	1	0	2	0	0	0	0	0	0	0	0	1	0	0	0	0	1	1	0	1	0	0
OTU_290	0	0	0	0	0	0	1	0	0	0	0	0	1	0	0	0	0	0	1	1	0	0	0	0
OTU_2900	0	1	1	0	0	0	2	1	2	1	2	0	0	1	1	0	0	0	1	1	0	0	0	1
OTU_2901	2	0	1	1	0	0	0	0	0	1	1	2	1	0	1	1	0	1	1	0	1	0	0	2
OTU_2902	0	0	0	0	0	0	1	1	0	0	0	0	0	1	0	0	0	1	0	0	1	0	0	1
OTU_2903	1	0	0	1	1	0	0	0	2	0	0	1	1	0	0	0	0	0	0	0	0	0	0	0
OTU_2904	0	0	1	0	0	0	1	1	0	0	0	0	0	0	1	0	0	0	0	0	0	0	0	0
OTU_2905	0	0	0	1	0	0	0	1	0	0	0	0	0	0	0	0	0	0	0	0	0	0	0	0
OTU_2906	1	2	0	0	0	0	0	1	0	0	0	0	0	0	0	3	0	0	0	0	0	1	1	0
OTU_2907	3	2	0	2	3	2	2	1	3	1	1	1	3	3	2	2	0	0	3	1	2	2	1	1
OTU_2908	0	0	0	1	0	0	0	0	0	0	0	0	0	0	0	0	0	0	0	0	0	0	0	0
OTU_2909	1	0	2	0	0	0	0	1	0	1	1	0	0	0	0	0	0	1	0	1	0	0	0	0
OTU_291	0	1	0	1	0	0	1	0	0	0	0	0	0	0	0	0	0	0	0	0	0	0	0	0
OTU_2910	0	0	0	0	0	1	0	0	0	0	0	0	0	0	0	0	0	0	0	0	0	0	0	0
OTU_2911	0	0	0	0	0	0	0	0	0	0	0	1	0	0	0	0	0	0	0	0	0	0	0	0
OTU_2912	0	0	0	0	0	0	2	1	0	0	0	0	0	1	0	0	0	0	0	0	0	0	0	0
OTU_2913	2	0	0	1	1	0	2	2	3	1	1	2	0	1	0	0	1	0	3	1	1	1	0	0
OTU_2914	1	1	1	0	0	0	1	1	1	0	0	0	0	1	1	1	0	0	1	0	2	0	0	0
OTU_2915	0	0	2	0	0	1	0	0	0	0	0	0	0	1	0	0	0	0	0	0	0	0	0	0
OTU_2916	0	1	0	0	0	1	0	0	0	2	0	0	0	0	0	0	0	0	0	0	0	1	1	0
OTU_2917	1	0	1	1	0	0	0	1	2	0	0	3	0	1	0	0	1	0	0	0	0	0	0	0
OTU_2918	4	1	2	4	4	5	3	2	2	0	2	2	0	0	0	0	0	0	0	1	0	0	0	0
OTU_2919	0	1	0	0	0	2	0	0	0	0	0	0	0	0	0	1	0	1	0	1	1	0	0	0
OTU_292	2	0	1	0	1	0	1	1	0	0	0	1	0	0	1	0	0	0	0	0	0	0	0	0
OTU_2920	2	3	0	1	0	0	3	5	2	1	0	1	0	0	0	0	0	0	1	2	0	0	0	3
OTU_2921	1	0	0	2	1	0	2	2	1	0	0	0	0	0	0	0	0	1	0	0	0	0	0	0
OTU_2922	0	0	0	0	0	1	0	0	0	0	0	1	0	0	0	0	0	1	0	0	1	1	0	0
OTU_2923	0	0	0	0	1	0	0	0	0	0	0	1	0	0	0	0	0	0	0	0	0	0	0	0
OTU_2924	1	0	1	2	0	0	0	0	0	0	0	0	0	0	0	0	0	0	0	0	0	0	0	0
OTU_2925	0	0	0	0	0	0	2	1	1	0	0	0	0	0	0	0	1	0	0	0	0	0	0	0
OTU_2926	0	1	0	0	1	2	1	0	0	0	0	0	0	1	0	0	0	0	0	0	0	0	0	1
OTU_2927	0	0	0	1	0	0	0	1	1	0	0	1	0	0	1	1	0	0	0	0	0	0	1	0
OTU_2928	0	0	0	1	0	0	0	1	1	0	0	0	0	0	0	0	1	0	0	0	0	0	0	0
OTU_293	0	0	0	0	0	0	0	0	0	0	1	0	0	0	0	0	0	0	0	0	0	0	0	0
OTU_2930	0	0	0	1	0	1	0	0	0	1	0	0	0	0	0	0	0	0	0	1	0	0	0	0
OTU_2931	0	0	0	0	0	0	0	0	0	0	1	0	1	0	0	0	0	0	0	0	0	0	0	0
OTU_2932	0	1	1	0	0	0	0	0	2	0	0	0	0	0	0	0	0	0	0	0	0	0	0	0
OTU_2933	0	0	0	0	0	2	0	0	0	2	0	0	0	2	0	0	0	0	0	0	0	0	0	0
OTU_2934	0	0	0	0	0	0	0	0	0	0	0	0	3	0	1	0	0	0	1	0	0	1	0	2
OTU_2935	0	0	0	0	0	0	0	0	0	0	1	0	0	0	2	1	2	3	12	3	2	1	1	0
OTU_2936	0	0	0	0	0	0	0	0	0	0	0	0	0	0	1	1	1	0	1	0	0	0	1	0
OTU_2937	0	0	0	0	0	0	0	0	0	0	0	0	0	2	0	1	1	2	4	0	0	0	0	2
OTU_2938	0	0	0	0	0	1	0	0	0	2	0	0	0	0	0	0	0	0	0	1	0	0	0	0
OTU_2939	1	0	0	0	0	1	0	2	1	0	0	0	0	0	0	0	0	0	0	0	0	0	0	0
OTU_2940	1	0	0	1	0	0	0	1	1	0	0	0	1	0	0	0	0	0	0	0	0	0	0	1
OTU_2941	0	0	1	1	0	0	0	0	0	1	1	2	0	0	0	0	0	0	0	0	0	0	0	0
OTU_2942	0	0	1	0	0	0	1	0	1	1	0	2	0	0	0	0	0	0	0	0	0	0	0	0
OTU_2943	0	0	0	0	1	0	0	0	0	0	0	0	0	0	0	0	0	0	0	0	0	0	0	0
OTU_2944	1	0	3	2	1	0	0	0	0	0	0	0	0	0	0	0	0	0	0	0	0	0	0	0
OTU_2945	0	0	0	0	0	0	0	0	0	2	0	0	0	0	0	0	0	0	0	0	0	0	0	0
OTU_2946	1	0	0	0	0	0	0	0	0	0	0	0	0	0	0	0	0	0	0	0	0	0	0	0
OTU_2947	0	0	1	0	0	0	0	0	0	0	0	0	1	0	0	1	0	0	1	0	0	0	0	0
OTU_2948	0	0	0	0	0	0	0	0	1	0	0	0	0	0	0	0	0	0	0	1	1	1	0	0
OTU_2949	20	22	24	33	31	24	31	29	32	28	36	32	24	12	8	10	10	14	13	9	18	7	16	16
OTU_295	0	0	0	0	0	0	0	0	0	1	0	0	0	0	0	0	0	0	0	0	0	1	0	0
OTU_2950	1	0	0	0	0	0	0	1	0	0	1	0	0	0	0	0	0	0	0	0	0	0	0	0
OTU_2951	0	0	0	0	1	1	0	0	0	0	0	0	1	1	0	0	0	1	0	0	0	0	1	0
OTU_2952	0	0	1	0	0	0	1	0	0	0	0	0	1	1	0	0	0	0	0	0	0	0	0	0
OTU_2953	0	1	0	0	0	1	1	0	0	0	1	0	0	1	2	1	0	0	1	1	0	0	0	1
OTU_2954	0	0	1	1	0	1	0	0	0	0	0	0	1	1	0	0	1	0	3	1	0	0	0	0
OTU_2955	0	0	1	0	0	1	0	0	0	0	1	0	0	0	0	0	0	0	0	0	0	0	0	0
OTU_2956	0	0	0	0	1	0	0	0	0	0	0	0	0	0	0	0	0	0	0	0	0	0	0	0
OTU_2957	0	0	0	0	0	0	0	0	0	0	0	1	0	0	0	0	0	0	0	0	0	0	0	0
OTU_2958	2	0	0	0	2	1	0	0	0	0	0	0	0	0	0	0	0	0	0	0	0	0	0	0
OTU_2959	0	0	0	0	0	0	0	0	0	0	0	0	0	1	2	1	0	0	0	0	0	0	1	0
OTU_296	0	0	2	0	1	0	0	2	0	0	0	0	0	0	0	0	0	0	0	0	0	0	0	0
OTU_2960	0	0	0	1	0	0	0	1	0	6	1	0	0	3	2	1	0	0	1	1	0	1	0	1
OTU_2961	0	0	1	0	1	1	1	0	1	0	0	0	0	0	0	1	0	0	0	0	1	0	0	0
OTU_2963	0	0	0	0	0	0	0	0	0	0	0	1	0	0	0	0	0	0	0	0	0	0	0	0
OTU_2964	0	0	0	0	0	0	0	1	1	0	0	1	0	0	0	0	0	0	0	0	0	0	0	0
OTU_2965	1	0	0	0	0	0	1	0	0	0	0	0	0	0	0	0	0	0	0	1	0	0	0	0
OTU_2966	0	0	0	1	0	0	0	1	0	0	0	0	0	0	0	0	0	0	0	0	0	0	0	0
OTU_2967	3	6	6	7	3	2	17	6	12	2	17	8	7	2	3	2	5	1	5	7	3	6	4	2
OTU_2968	0	0	0	0	0	0	0	0	1	0	0	2	0	0	0	0	0	0	0	0	0	0	0	0
OTU_2969	1	0	0	1	2	0	0	0	0	0	0	1	1	0	0	0	0	0	0	0	0	0	0	0
OTU_297	0	2	0	0	0	0	0	0	0	0	0	0	0	0	0	0	0	0	0	1	0	0	0	0
OTU_2970	0	0	1	0	0	0	1	0	0	0	1	0	1	0	0	1	0	2	0	0	0	0	0	2
OTU_2971	0	2	0	0	0	1	1	0	0	0	0	0	0	0	0	0	0	0	0	0	0	0	0	0
OTU_2972	0	0	0	0	0	0	0	0	0	0	1	0	0	0	0	0	0	1	0	0	0	0	0	0
OTU_2973	0	0	1	0	0	0	0	1	0	0	0	0	0	0	0	0	0	1	0	2	0	0	0	0
OTU_2974	1	0	2	0	1	0	1	1	0	1	0	0	0	0	0	0	0	0	0	0	0	0	0	0
OTU_2975	0	0	0	0	0	0	1	0	0	0	0	0	0	0	0	0	0	0	0	2	0	0	0	0
OTU_2976	0	1	2	0	1	0	0	0	0	1	1	1	0	0	0	0	0	0	0	0	0	0	0	0
OTU_2977	0	0	0	0	1	0	0	0	0	0	0	0	0	0	0	0	0	0	0	0	0	1	0	0
OTU_2978	0	0	0	0	0	0	0	0	0	0	0	0	3	1	0	0	0	0	0	0	0	1	0	0
OTU_2979	0	2	0	0	0	1	1	0	0	0	0	0	0	0	0	0	0	0	0	0	0	0	0	0
OTU_298	0	1	1	1	0	0	0	0	0	0	0	0	0	0	0	0	0	0	0	0	0	0	0	0
OTU_2980	0	0	0	1	0	0	0	0	1	0	0	4	0	0	0	0	0	0	0	0	0	0	0	0
OTU_2981	0	1	0	0	0	0	1	0	0	0	0	0	0	0	0	0	0	0	0	0	0	0	0	0
OTU_2983	0	1	0	0	0	0	1	0	0	0	1	0	0	0	0	0	0	0	0	0	1	0	0	1
OTU_2984	0	0	0	0	0	2	1	0	0	0	0	0	1	0	0	0	0	0	0	0	0	0	0	1
OTU_2985	0	0	0	0	0	0	0	0	0	0	0	0	0	0	2	0	0	1	0	0	0	1	0	0
OTU_2986	0	1	0	0	1	0	0	1	0	2	0	0	0	0	0	0	0	0	1	0	1	0	0	0
OTU_2987	0	0	0	0	0	0	0	0	1	0	0	0	0	0	2	0	0	0	0	0	0	0	1	0
OTU_2988	0	0	0	0	0	0	1	0	0	0	0	1	0	0	0	0	0	0	0	0	0	0	0	0
OTU_2989	0	0	0	0	0	0	0	0	0	0	0	0	0	0	0	0	0	0	0	0	0	1	0	1
OTU_299	0	0	0	0	0	0	0	0	1	1	0	0	1	0	0	0	0	0	0	0	0	0	0	0
OTU_2990	1	0	0	0	0	0	0	1	1	1	0	0	0	0	0	1	0	0	1	0	1	0	1	0
OTU_2991	2	0	0	0	0	0	0	1	0	0	2	1	0	0	0	0	0	0	0	0	1	0	0	0
OTU_2992	1	0	0	0	0	0	0	0	0	0	0	0	1	0	0	0	0	1	0	0	0	0	0	0
OTU_2993	0	0	0	0	0	0	0	0	2	0	0	0	0	0	0	0	0	0	0	0	1	1	1	0
OTU_2994	0	0	0	0	0	0	0	1	0	0	0	0	0	0	0	0	0	1	1	0	1	0	0	0
OTU_2995	0	0	0	0	0	0	0	0	0	0	0	0	0	0	0	2	1	1	0	0	2	0	0	0
OTU_2996	80	63	73	50	61	65	85	80	84	73	76	63	45	31	33	33	26	26	36	24	51	28	45	30
OTU_2997	1	0	0	0	0	0	0	0	0	0	0	0	0	0	0	0	1	0	0	0	0	0	0	0
OTU_2998	0	0	0	1	0	0	0	0	1	0	0	0	0	0	0	0	0	0	0	0	0	0	0	0
OTU_2999	0	0	0	0	0	0	0	0	0	0	0	0	0	0	0	0	1	0	0	0	2	0	0	0
OTU_3	5	7	5	10	5	7	7	11	9	12	16	8	14	13	15	26	25	21	11	18	9	13	17	20
OTU_30	1	0	4	0	2	0	0	0	0	0	0	0	0	0	0	0	0	0	1	0	0	0	0	0
OTU_300	0	0	1	0	0	0	0	0	0	0	0	0	0	0	0	0	0	0	0	0	0	0	0	0
OTU_3000	1	0	0	0	0	1	0	0	0	0	0	1	0	0	0	0	0	0	0	0	0	0	0	0
OTU_3001	0	0	0	0	0	0	0	2	0	0	1	0	0	0	0	0	0	0	0	0	0	0	0	0
OTU_3002	0	0	0	0	0	0	0	0	0	0	0	1	0	0	0	0	0	0	1	0	0	0	0	0
OTU_3003	0	1	0	0	0	0	0	0	0	0	0	0	0	0	0	0	0	0	0	0	0	0	0	0
OTU_3004	0	0	1	0	1	0	0	0	0	0	0	1	0	1	0	0	0	0	1	0	0	0	0	1
OTU_3005	0	0	0	0	0	1	0	0	0	0	0	0	0	0	0	0	0	0	0	0	0	0	0	0
OTU_3006	0	0	0	1	0	0	0	0	2	0	0	0	0	0	0	0	1	0	0	0	0	0	0	0
OTU_3007	0	1	2	0	1	1	1	1	2	0	1	1	0	0	0	0	0	0	0	0	0	0	0	0
OTU_3009	2	1	1	0	0	0	0	2	0	0	0	1	0	0	0	0	0	0	0	0	0	0	0	0
OTU_301	0	0	0	0	0	0	0	0	0	0	0	0	0	0	0	1	0	0	0	0	0	0	0	0
OTU_3010	0	2	1	0	0	0	1	1	1	0	0	0	0	0	0	0	0	0	0	0	0	1	0	0
OTU_3011	0	1	0	0	1	0	1	0	0	1	2	0	0	0	0	0	0	0	0	0	0	1	0	0
OTU_3012	0	0	0	0	0	0	0	0	0	0	0	0	0	0	0	0	0	0	1	0	0	0	0	0
OTU_3013	0	0	1	0	0	0	1	0	1	0	0	0	0	0	0	0	0	0	1	0	1	0	0	0
OTU_3014	0	1	0	0	0	0	0	0	0	0	0	0	0	0	0	0	0	0	0	2	0	0	0	0
OTU_3015	1	0	0	0	0	1	0	0	0	0	0	0	0	0	0	0	0	0	0	0	0	0	0	0
OTU_3016	0	1	1	0	0	0	0	0	0	0	1	1	0	0	0	0	0	0	0	0	0	0	0	0
OTU_3017	0	2	0	0	0	1	0	0	0	0	0	0	0	0	0	0	0	0	0	0	0	0	0	0
OTU_3018	0	0	0	1	0	0	0	0	1	0	0	0	0	0	0	0	0	0	0	0	0	0	0	0
OTU_3019	0	0	0	0	0	0	0	0	0	0	0	2	1	0	0	0	0	0	0	0	0	0	0	0
OTU_302	0	0	0	0	0	0	0	0	0	1	0	0	0	0	0	0	0	0	0	0	0	0	0	0
OTU_3020	53	27	47	25	16	10	23	19	33	19	21	21	9	2	2	5	4	3	4	7	10	7	10	16
OTU_3021	0	1	0	0	0	0	0	0	0	0	0	0	0	0	0	0	0	0	0	0	0	0	0	0
OTU_3022	0	0	0	0	0	0	0	0	0	1	1	0	0	0	0	0	0	0	0	0	0	0	0	0
OTU_3023	1	1	0	0	1	0	0	0	0	0	0	0	0	0	0	0	0	0	0	0	0	0	0	0
OTU_3024	0	0	0	0	0	1	1	1	0	0	0	0	1	0	0	0	0	0	4	0	1	0	0	1
OTU_3025	0	0	0	0	0	0	0	0	1	0	0	1	0	0	0	0	1	0	1	0	0	1	0	0
OTU_3026	0	0	0	0	0	0	0	1	0	0	0	1	0	0	0	0	0	1	0	0	0	0	0	0
OTU_3027	0	1	0	0	0	0	0	0	0	1	1	0	0	0	0	0	0	0	0	0	0	0	0	0
OTU_3028	0	0	0	0	0	0	0	0	0	0	1	0	0	0	0	0	0	0	0	0	0	0	0	0
OTU_3029	0	0	1	0	0	0	2	0	1	0	0	0	0	0	0	0	0	0	0	0	0	0	0	0
OTU_303	1	0	0	0	0	0	0	0	0	0	0	1	0	0	0	0	0	0	0	0	0	0	0	0
OTU_3031	1	1	0	1	0	0	0	0	1	0	0	0	0	0	0	0	0	0	0	0	0	0	0	0
OTU_3032	0	0	0	0	0	1	0	3	1	1	0	0	0	0	0	0	0	0	1	0	0	1	0	0
OTU_3033	0	0	0	0	0	0	0	0	0	0	0	0	0	0	0	0	0	0	0	1	0	0	0	0
OTU_3034	0	0	0	0	0	0	0	0	0	0	0	0	0	0	0	0	0	0	1	0	0	0	0	0
OTU_3035	0	0	0	0	0	0	0	0	0	0	0	2	0	0	0	0	0	0	0	0	0	0	0	0
OTU_3036	0	0	0	0	1	0	0	0	0	0	0	0	0	0	0	0	0	0	0	1	0	0	0	0
OTU_3038	0	0	0	0	0	1	0	0	0	0	0	0	0	0	1	0	0	0	0	0	0	2	0	0
OTU_304	0	0	0	0	0	0	0	0	0	0	0	0	0	0	0	0	0	0	0	0	0	0	0	1
OTU_3040	0	0	0	0	0	0	0	0	0	0	1	1	0	0	0	0	0	1	3	0	1	0	0	1
OTU_3041	0	0	0	0	0	1	0	0	0	0	0	0	0	0	0	0	0	1	1	0	0	1	1	1
OTU_3042	0	2	0	1	1	3	1	0	0	0	2	0	0	2	0	0	0	0	1	0	0	1	0	2
OTU_3043	0	0	0	0	0	0	0	0	0	0	0	0	0	1	0	0	0	0	2	5	1	0	0	0
OTU_3045	0	0	0	1	0	0	0	0	1	0	0	0	0	0	0	0	0	0	0	0	0	0	0	0
OTU_3046	0	0	0	1	0	1	1	0	1	0	0	1	0	0	0	0	0	0	0	0	0	0	0	0
OTU_3047	0	0	0	0	1	0	0	0	0	0	1	0	0	0	1	0	0	0	0	0	0	0	0	0
OTU_3049	17	15	21	13	13	12	34	31	13	11	14	17	6	4	10	4	5	3	9	7	5	5	2	8
OTU_305	0	1	0	0	0	0	0	0	0	0	0	0	0	0	0	0	0	0	0	0	0	0	0	0
OTU_3050	6	16	8	13	3	18	4	3	9	17	8	12	16	94	35	21	19	46	4	12	0	87	49	18
OTU_3051	0	1	0	0	0	0	0	0	0	0	0	0	0	0	0	0	0	0	0	0	0	0	0	0
OTU_3053	0	1	0	1	0	1	1	0	2	0	0	0	0	0	1	0	1	2	0	1	0	0	0	1
OTU_3056	0	0	1	0	0	0	0	0	0	0	0	1	0	0	0	0	0	0	0	0	0	0	0	1
OTU_3057	2	1	1	0	0	0	0	0	1	0	1	0	0	1	1	0	0	0	0	0	0	0	1	0
OTU_3058	1	0	0	0	0	1	0	0	0	0	0	1	0	0	0	0	0	0	0	0	0	0	0	0
OTU_3059	0	0	0	0	0	0	0	0	0	0	1	0	0	0	0	0	0	0	0	0	0	0	0	0
OTU_306	0	0	0	0	0	0	0	0	0	1	0	0	0	0	0	0	0	1	0	0	0	0	0	0
OTU_3060	0	0	0	0	0	0	0	0	1	0	0	0	1	0	0	0	0	0	0	1	0	0	1	0
OTU_3061	0	1	0	0	0	0	0	0	0	0	0	0	0	0	0	0	0	0	0	0	1	0	0	0
OTU_3062	0	1	2	0	0	0	0	1	0	1	1	0	0	0	0	0	0	0	1	1	0	0	0	0
OTU_3063	0	0	0	0	0	1	0	0	0	0	0	0	0	0	0	0	0	0	0	0	0	0	0	0
OTU_3064	1	0	0	0	0	0	0	0	0	0	0	0	0	0	0	0	0	0	0	0	0	0	1	0
OTU_3065	0	0	0	0	0	0	0	0	0	2	0	0	0	0	0	0	0	0	0	0	0	0	0	0
OTU_3066	0	0	3	0	2	0	1	0	0	0	0	0	0	0	0	0	0	0	0	1	0	0	0	0
OTU_3067	0	0	0	0	0	0	0	0	0	0	0	0	1	0	0	1	1	0	3	1	2	0	1	0
OTU_3068	0	0	0	1	0	0	0	0	0	1	0	1	0	0	0	0	0	0	0	1	0	0	1	0
OTU_3070	12	17	8	10	11	13	13	23	15	10	9	12	13	5	5	4	4	2	3	5	6	1	3	4
OTU_3071	0	0	0	0	0	0	1	0	0	0	0	0	0	0	0	0	0	0	0	0	1	0	0	0
OTU_3072	0	0	0	0	1	0	0	0	0	0	0	0	0	0	0	0	0	0	0	0	0	0	0	0
OTU_3073	0	0	0	0	0	0	0	0	0	0	0	0	0	0	0	0	0	0	0	0	0	0	1	0
OTU_3074	0	0	0	0	0	2	0	0	0	1	0	0	0	0	0	0	1	0	0	0	0	0	0	0
OTU_3075	10	11	7	13	11	13	14	9	9	7	21	8	16	6	18	2	3	5	4	5	4	5	5	5
OTU_3076	106	103	92	86	84	95	95	93	115	96	90	88	28	17	20	10	10	17	17	17	30	22	17	15
OTU_3077	0	0	0	0	0	0	0	0	0	0	0	0	0	0	0	0	1	0	0	0	0	0	0	0
OTU_3079	1	3	0	0	2	0	2	1	2	0	1	0	3	0	0	0	0	0	1	0	1	0	0	0
OTU_308	0	0	0	0	0	0	0	0	0	0	0	0	0	0	0	0	0	2	1	0	0	0	0	0
OTU_3080	0	0	0	0	0	0	0	1	1	0	0	0	0	0	0	0	0	0	0	0	0	0	0	0
OTU_3081	1	1	0	1	0	2	0	0	0	1	2	0	0	0	0	0	0	0	0	0	0	1	0	0
OTU_3082	0	0	0	0	0	0	0	1	0	0	0	0	1	0	0	1	1	0	0	1	1	0	0	1
OTU_3083	0	0	0	0	0	0	0	1	0	2	0	0	0	0	0	0	0	0	0	1	0	0	0	0
OTU_3084	0	0	0	0	0	0	0	0	0	0	0	0	0	0	0	0	1	0	0	0	0	0	0	0
OTU_3085	0	0	0	0	1	0	0	0	0	0	0	0	0	0	0	0	0	0	0	0	0	0	0	0
OTU_3086	0	0	1	1	1	1	0	0	0	0	1	0	1	0	0	0	1	0	0	0	0	0	0	0
OTU_3087	0	0	0	0	0	0	0	0	0	0	0	0	0	0	1	0	0	0	0	0	0	0	0	0
OTU_3088	1	0	0	0	0	0	0	0	0	0	0	0	0	0	0	1	0	0	1	2	0	2	0	0
OTU_309	0	0	0	1	0	0	0	0	0	0	0	0	0	0	0	0	0	0	0	0	0	0	0	0
OTU_3090	0	0	0	0	0	0	0	0	0	0	0	0	1	1	0	0	0	0	2	1	1	0	0	0
OTU_3091	0	0	0	0	0	0	0	0	1	0	1	0	0	0	0	0	0	0	1	0	0	0	1	0
OTU_3092	0	0	0	0	0	0	0	0	0	0	0	0	0	1	0	0	1	0	0	0	0	0	0	0
OTU_3093	0	0	0	0	0	0	0	0	0	0	0	0	0	0	1	0	0	0	1	0	1	1	0	0
OTU_3094	0	0	0	0	0	0	0	0	0	0	0	0	0	0	0	0	0	0	1	1	2	0	0	0
OTU_3095	0	0	0	0	0	0	0	0	0	0	1	0	0	0	0	0	0	0	0	0	0	0	0	0
OTU_3097	0	0	0	0	0	0	0	0	0	0	0	0	0	0	0	0	0	0	0	0	0	0	2	0
OTU_3099	1	0	0	1	0	0	0	2	0	0	0	0	0	0	0	1	0	0	0	1	0	1	0	0
OTU_31	0	1	2	0	0	0	0	0	0	0	0	0	0	0	0	0	0	0	0	0	0	1	1	1
OTU_310	0	0	0	0	0	0	0	0	0	0	0	0	0	0	0	0	0	0	0	1	0	0	0	0
OTU_3100	2	0	1	1	0	0	1	0	0	0	0	0	0	0	0	0	0	0	2	0	0	0	0	0
OTU_3101	0	0	0	0	0	0	0	0	0	0	0	0	0	0	0	0	0	0	0	1	0	0	0	0
OTU_3103	0	1	0	0	0	0	0	0	0	0	0	0	0	0	0	0	0	0	0	0	0	0	0	0
OTU_3104	0	0	0	0	1	0	0	1	0	0	0	1	0	0	0	0	0	0	0	0	0	0	1	0
OTU_3105	9	18	11	20	17	20	14	14	17	11	22	20	21	25	16	7	5	3	12	9	6	17	14	10
OTU_3106	0	1	0	0	0	0	0	0	0	0	0	0	0	0	0	0	0	0	0	0	0	0	0	0
OTU_3108	0	0	0	0	0	0	0	0	0	0	0	0	0	0	0	0	0	1	0	0	0	0	0	0
OTU_3109	0	0	0	0	0	0	0	0	0	0	0	0	1	0	0	0	0	0	0	0	0	0	0	0
OTU_3110	0	0	0	0	0	0	0	0	0	0	0	0	1	1	0	0	0	0	0	0	0	0	1	0
OTU_3111	0	0	1	0	0	0	0	1	0	0	0	0	0	0	0	0	0	0	0	0	0	0	0	0
OTU_3112	0	0	0	0	0	0	0	1	0	0	0	0	0	0	0	0	0	0	0	0	0	0	0	0
OTU_3113	0	0	0	0	0	1	0	0	0	0	0	1	0	1	0	0	0	0	0	0	0	0	0	0
OTU_3114	2	2	2	0	0	1	0	1	0	1	0	0	1	0	1	0	0	0	0	0	0	0	0	1
OTU_3115	0	0	0	0	0	0	0	0	0	0	1	0	0	0	0	0	0	0	0	0	0	0	0	0
OTU_3116	1	0	0	1	0	0	1	0	0	0	0	0	0	0	1	0	0	0	1	1	1	0	0	0
OTU_3117	0	1	1	0	0	0	0	0	0	0	0	0	0	0	0	0	0	0	0	0	0	0	0	0
OTU_3119	1	0	0	0	0	1	0	0	0	0	2	0	0	0	1	0	0	0	0	0	0	0	1	0
OTU_3120	5	7	8	2	2	2	14	6	6	0	3	5	2	1	1	1	1	0	4	0	4	1	2	1
OTU_3121	0	0	0	0	0	0	0	0	1	0	0	0	0	0	1	0	0	0	0	0	0	0	0	0
OTU_3122	1	1	0	0	1	0	0	1	1	3	1	0	0	0	0	0	0	0	1	0	0	0	0	0
OTU_3124	0	1	2	0	0	1	0	0	2	1	3	1	0	0	0	0	0	0	1	0	0	0	1	0
OTU_3125	0	1	0	0	0	1	0	0	0	0	0	0	0	0	0	0	0	0	0	0	0	0	0	0
OTU_3126	1	0	1	4	2	0	2	3	1	2	2	3	2	0	2	1	1	0	0	1	1	1	1	2
OTU_3127	0	0	0	0	0	0	0	0	0	0	0	0	0	0	0	0	1	0	1	0	0	0	3	0
OTU_3128	0	1	0	0	0	0	0	0	0	0	0	0	0	0	0	0	0	0	0	0	0	0	0	0
OTU_3129	0	0	0	0	0	0	0	0	0	0	0	0	1	0	0	0	0	0	0	0	0	0	1	0
OTU_313	0	0	0	0	1	1	0	0	1	0	0	0	0	0	0	0	0	0	0	0	0	0	0	0
OTU_3131	0	0	0	0	0	0	0	1	0	1	0	0	0	0	0	0	0	0	1	1	3	1	0	2
OTU_3132	3	0	2	0	0	0	2	1	0	1	0	1	1	0	0	1	0	0	0	1	0	0	1	0
OTU_3133	0	0	1	0	0	0	0	1	0	0	1	0	0	0	0	0	0	0	0	0	0	0	0	0
OTU_3134	0	0	0	0	0	0	0	1	0	0	0	0	0	0	0	0	0	0	0	0	0	0	0	1
OTU_3135	0	0	0	0	0	1	0	0	0	0	0	0	0	0	0	0	0	0	0	1	0	1	0	0
OTU_3136	0	0	0	0	0	0	1	0	0	0	0	0	0	0	0	0	0	0	0	0	0	0	0	0
OTU_3137	1	0	1	0	0	1	0	1	3	0	1	1	0	0	0	0	0	0	1	0	0	0	0	0
OTU_3138	0	0	0	0	0	0	0	0	0	0	1	1	0	0	0	0	0	0	0	0	2	0	0	0
OTU_3139	1	0	1	0	1	3	1	0	0	1	2	1	3	2	0	1	0	0	0	0	1	0	2	4
OTU_314	0	0	0	0	0	0	0	0	0	0	0	0	0	0	0	0	1	0	0	0	0	0	0	0
OTU_3140	0	0	0	0	0	0	1	0	0	0	0	0	0	0	0	0	0	0	0	0	0	0	0	0
OTU_3141	0	1	0	1	0	0	1	0	0	1	0	0	1	0	0	0	0	0	0	1	0	0	0	0
OTU_3142	0	0	0	0	0	0	0	0	0	0	0	0	0	0	0	0	0	0	0	1	0	0	0	0
OTU_3143	0	0	0	0	0	0	0	1	0	0	0	0	0	0	0	0	0	0	2	0	0	0	0	0
OTU_3144	0	0	0	0	0	0	0	0	0	0	0	0	0	0	0	0	0	0	0	0	1	0	0	0
OTU_3146	52	39	37	14	27	19	69	60	63	24	44	34	12	3	10	1	4	1	3	3	6	1	5	6
OTU_3147	0	0	0	0	0	0	0	0	0	0	0	1	0	0	0	0	0	0	0	0	0	0	0	0
[truncated: 4,357 more rows]

## Sheet: Fungal communities
ID	A1	A2	A3	B1	B2	B3	C1	C2	C3	D1	D2	D3	E1	E2	E3	F1	F2	F3	G1	G2	G3	H1	H2	H3
OTU_1	1	0	0	1	0	0	0	0	0	0	3	0	2	3	1	0	0	0	0	0	0	2	0	0
OTU_100	0	1	0	1	0	1	1	0	9	8	8	0	18	18	10	53	12	22	50	38	44	29	23	31
OTU_1000	0	0	0	0	0	0	0	0	0	2	1	0	0	0	0	0	0	0	0	0	0	0	0	0
OTU_1001	0	2	0	0	0	0	0	0	0	0	0	0	0	0	0	0	0	0	0	0	0	0	0	0
OTU_1002	0	0	0	0	0	0	0	0	3	0	0	0	0	0	0	0	0	0	0	0	0	0	0	0
OTU_1003	0	0	0	0	0	0	0	0	0	0	0	0	0	2	4	0	0	0	0	0	0	0	0	0
OTU_1004	0	0	1	0	0	0	0	0	0	0	0	0	0	0	0	1	0	2	1	0	3	0	0	1
OTU_1005	0	0	0	0	0	0	0	0	0	0	0	0	0	0	0	0	0	2	0	0	1	0	0	0
OTU_1006	0	0	0	0	0	0	0	0	0	0	0	0	0	0	0	0	1	0	3	0	0	0	0	0
OTU_1007	0	0	0	0	0	1	2	0	1	0	0	0	0	0	0	0	0	0	0	0	0	0	0	0
OTU_1008	0	0	0	0	0	0	0	0	0	0	0	1	0	0	0	0	0	0	0	0	0	0	0	0
OTU_1009	0	0	0	0	0	0	0	0	0	0	0	0	1	1	0	0	0	0	0	0	0	0	0	0
OTU_1010	0	0	1	0	0	0	0	0	0	0	0	0	2	0	0	0	0	0	1	0	0	0	2	1
OTU_1011	0	0	0	1	0	0	0	0	0	0	0	0	9	7	14	0	1	1	0	0	1	4	17	8
OTU_1012	0	0	1	0	0	0	0	0	0	0	1	0	0	0	0	2	0	0	0	1	1	1	1	1
OTU_1013	0	0	5	0	0	0	0	0	0	0	0	0	2	0	0	0	2	0	0	3	1	0	0	1
OTU_1014	0	3	0	0	0	0	2	0	0	0	0	0	0	0	0	0	0	0	2	0	0	2	2	0
OTU_1015	0	0	0	0	0	0	0	1	0	0	0	0	0	0	0	0	0	0	1	2	2	0	1	0
OTU_1016	0	0	0	0	0	0	0	0	0	0	0	0	0	0	0	0	1	0	0	3	0	0	0	0
OTU_1017	0	0	0	0	0	0	0	0	0	0	0	0	0	0	0	0	1	0	0	0	3	0	0	0
OTU_1018	58	1	0	72	1	5	80	1	28	60	5	2	6	5	1	0	5	6	1	1	6	3	0	1
OTU_1019	0	3	21	135	0	0	0	46	1	0	0	127	5	8	3	1	0	0	0	0	0	1	0	5
OTU_102	4	6	2	0	6	3	9	4	0	0	2	0	1	4	8	3	12	11	3	1	0	1	1	0
OTU_1020	1	0	6	0	8	0	0	0	0	0	5	0	0	0	1	0	1	2	0	0	0	0	1	0
OTU_1021	0	0	1	0	2	1	15	0	1	1	0	0	1	1	0	0	23	0	0	0	1	0	0	0
OTU_1022	0	0	0	0	0	1	9	2	10	2	2	0	0	1	0	0	0	0	0	0	0	0	0	0
OTU_1023	0	0	0	0	1	0	0	6	0	0	0	3	0	0	0	0	0	0	0	0	5	0	0	0
OTU_1024	1	0	0	0	6	0	0	0	2	0	0	2	2	1	0	0	0	0	0	1	1	0	1	0
OTU_1025	4	0	0	0	0	0	0	0	0	0	0	0	0	0	0	0	0	0	0	0	0	0	0	0
OTU_1026	0	0	0	0	0	0	0	0	0	0	0	0	0	0	0	0	0	5	0	0	0	0	0	0
OTU_1027	0	0	0	0	0	0	0	0	2	0	0	0	0	2	0	4	0	0	0	1	0	0	0	0
OTU_1028	0	0	3	0	0	3	0	0	0	0	0	0	0	0	1	0	0	0	0	0	0	0	0	0
OTU_1029	0	0	0	0	0	0	5	0	0	0	0	0	0	0	0	0	10	0	0	0	0	1	0	0
OTU_1030	0	0	0	0	0	0	0	0	0	0	0	0	0	0	0	2	2	0	0	2	1	0	0	0
OTU_1031	9	23	2	0	0	0	0	0	0	0	0	1	0	1	0	0	0	0	0	0	1	1	0	0
OTU_1032	0	1	0	0	0	0	0	0	0	0	0	3	1	0	0	0	0	0	0	0	0	1	1	0
OTU_1033	0	0	0	0	0	0	1	0	1	0	0	0	1	4	0	1	1	0	0	0	1	1	0	0
OTU_1034	0	0	0	0	0	0	0	0	0	0	0	0	0	0	0	0	0	4	0	0	0	0	0	0
OTU_1035	0	0	0	0	0	0	1	0	2	1	0	0	1	0	0	0	1	2	0	3	6	2	0	0
OTU_1036	0	0	0	0	0	0	0	0	0	0	0	0	2	0	0	0	0	0	0	6	0	0	0	0
OTU_1037	0	0	0	0	0	0	1	1	0	0	0	0	0	0	0	0	0	0	0	1	2	3	0	9
OTU_1038	0	0	0	0	0	0	0	0	0	0	0	0	0	0	0	0	0	0	0	0	0	0	0	3
OTU_1039	0	0	0	0	0	0	2	0	0	0	0	0	0	0	0	0	0	0	0	0	0	0	0	0
OTU_1040	0	0	0	0	0	0	0	0	3	0	0	0	0	0	0	0	0	0	0	0	0	0	0	0
OTU_1041	0	0	0	0	0	0	0	0	0	0	1	0	1	0	1	0	0	0	0	1	0	0	0	0
OTU_1042	0	0	0	0	0	0	0	0	0	0	0	0	0	0	1	0	0	0	0	1	0	0	0	0
OTU_1043	1	0	0	0	0	0	0	1	0	0	0	0	0	0	0	0	0	2	2	3	5	0	1	0
OTU_1044	0	0	0	0	0	0	0	0	0	0	0	0	0	0	0	0	0	0	0	0	5	0	0	0
OTU_1045	0	0	2	0	0	0	0	1	0	0	0	1	2	2	3	0	1	1	1	3	0	45	45	52
OTU_1046	0	0	0	0	1	0	0	0	0	0	0	0	0	0	0	0	0	0	0	0	0	0	0	0
OTU_1047	0	0	0	0	0	0	0	0	0	0	3	0	0	0	0	0	0	0	0	0	0	0	0	0
OTU_1048	0	0	0	0	0	0	0	0	0	0	0	1	0	0	0	0	0	0	0	0	0	1	0	0
OTU_1049	0	0	0	0	0	0	0	0	0	0	0	0	1	0	0	0	0	0	0	0	0	0	1	0
OTU_105	0	0	0	0	0	0	0	0	0	0	0	0	0	0	0	0	0	0	0	0	0	1	0	0
OTU_1050	0	0	0	2	1	0	0	0	0	0	0	0	0	0	1	0	2	0	0	0	0	0	0	1
OTU_1051	0	0	0	0	0	0	0	0	0	0	0	0	0	0	1	0	0	0	0	0	0	0	0	0
OTU_1052	0	0	0	0	0	0	0	0	0	0	0	0	0	0	0	0	0	0	0	1	0	0	0	0
OTU_1053	0	0	0	0	0	0	0	19	0	0	0	0	0	0	1	0	0	0	0	0	0	0	0	0
OTU_1054	0	0	1	0	1	0	4	0	0	0	1	0	0	0	1	1	10	1	1	0	0	0	0	0
OTU_1055	0	0	0	0	0	0	0	0	0	0	1	0	0	0	0	1	0	0	13	3	3	1	1	0
OTU_1056	0	0	0	0	9	0	0	0	0	22	0	1	0	0	0	0	0	0	0	1	0	0	0	0
OTU_1057	0	0	0	3	0	1	0	10	0	0	0	2	0	0	0	0	0	0	0	0	0	0	0	0
OTU_1058	28	41	114	3	2	27	32	13	19	23	57	52	102	4	24	26	71	20	15	30	56	55	83	6
OTU_1059	0	0	0	0	0	0	0	0	0	4	0	11	0	0	0	0	0	0	0	0	0	0	0	0
OTU_106	0	0	0	0	0	0	0	0	0	0	0	3	0	0	0	0	0	0	0	0	0	1	0	0
OTU_1060	2	1	0	0	0	0	0	2	0	0	2	6	3	0	0	0	0	0	0	1	3	0	0	0
OTU_1061	1	0	0	0	0	0	2	0	0	0	0	0	6	3	0	0	0	0	1	0	1	3	0	2
OTU_1062	0	0	0	0	0	0	8	14	0	0	0	0	1	0	0	0	0	0	0	0	0	0	0	0
OTU_1063	5	0	0	0	1	0	0	0	0	0	1	0	0	1	0	0	0	0	0	0	0	0	0	0
OTU_1064	4	0	0	0	0	0	0	0	0	0	0	0	0	0	0	0	0	0	0	0	0	0	1	1
OTU_1065	0	0	0	4	0	0	0	0	0	0	0	0	1	0	2	0	0	0	0	0	0	0	0	0
OTU_1066	0	0	0	0	3	0	0	0	0	0	0	0	0	0	0	0	1	0	1	0	1	0	0	0
OTU_1067	0	0	0	0	0	0	0	4	0	0	0	0	0	0	0	0	0	1	0	0	0	0	0	0
OTU_1068	0	0	0	0	0	0	0	0	0	0	0	0	5	1	0	0	0	0	1	0	1	0	0	0
OTU_1069	0	2	0	0	0	0	0	1	0	0	0	0	0	0	0	0	0	0	3	2	3	0	0	0
OTU_1070	0	0	0	0	0	0	0	1	0	0	6	0	0	0	0	0	0	0	0	0	0	0	0	0
OTU_1071	0	0	0	0	0	0	0	0	0	0	0	0	0	0	0	0	0	1	0	1	0	0	0	0
OTU_1072	1	0	0	1	0	0	0	0	0	0	0	0	0	0	0	0	0	0	0	0	1	0	0	0
OTU_1073	0	2	1	1	0	0	0	0	0	0	0	0	0	0	0	0	1	0	0	0	0	0	0	0
OTU_1074	2	0	0	14	0	0	3	12	10	2	0	0	0	3	0	0	0	0	0	0	0	0	0	0
OTU_1075	0	0	0	0	0	0	0	1	0	0	0	0	0	0	0	0	0	1	0	0	0	0	0	0
OTU_1076	0	0	0	0	0	0	0	0	0	0	0	0	0	0	0	0	0	0	0	0	1	0	0	0
OTU_1077	0	0	0	0	0	0	0	0	0	0	0	0	0	0	2	0	0	0	0	0	0	0	0	0
OTU_1078	0	0	0	0	0	0	0	0	0	0	0	0	0	0	0	2	2	0	0	0	0	0	0	0
OTU_1080	0	0	1	0	1	0	0	0	0	0	0	0	0	0	0	0	0	0	1	0	0	0	0	0
OTU_1081	0	0	0	0	1	0	0	0	0	0	0	0	0	0	0	0	0	0	0	0	0	0	0	0
OTU_1082	0	0	0	0	0	0	0	1	0	0	0	0	0	0	0	1	0	0	0	0	0	0	0	0
OTU_1083	0	0	0	0	0	0	0	1	0	0	0	0	0	0	0	0	0	0	0	0	0	0	0	0
OTU_1084	0	0	0	0	0	0	0	0	0	0	0	0	0	0	0	0	0	0	1	0	0	0	0	0
OTU_1085	0	0	0	0	0	0	0	0	0	0	0	0	0	3	0	0	0	0	0	0	0	0	0	0
OTU_1086	0	0	0	0	0	0	0	0	0	0	0	0	0	0	0	3	0	0	0	0	0	0	0	0
OTU_1087	0	0	0	0	0	0	0	0	1	0	0	0	0	2	0	0	0	0	2	1	1	0	0	0
OTU_1088	0	0	0	0	0	0	0	1	0	0	0	0	0	0	1	0	0	0	3	0	0	0	0	1
OTU_1089	0	0	0	3	4	7	9	0	0	0	3	0	0	1	0	0	2	1	0	0	0	3	0	0
OTU_109	0	2	0	0	0	0	4	0	3	0	0	0	1	0	0	0	0	0	0	0	0	0	0	0
OTU_1090	0	0	0	0	0	0	1	0	0	0	0	0	0	1	0	0	1	0	4	3	6	0	0	1
OTU_1091	6	4	3	1	6	2	5	4	1	7	12	2	3	5	0	1	0	2	5	7	8	0	0	0
OTU_1092	0	0	0	0	0	0	1	3	7	0	0	4	0	0	0	0	0	0	0	0	1	0	0	0
OTU_1093	3	0	47	1	2	1	0	1	2	0	3	2	37	9	0	0	0	0	0	0	1	1	26	7
OTU_1094	0	1	0	10	0	0	0	0	0	0	0	0	0	0	0	0	0	0	0	0	0	0	0	0
OTU_1095	1	0	0	0	1	0	1	1	4	0	0	0	1	0	0	0	0	0	0	0	0	0	0	0
OTU_1096	0	0	0	0	0	0	0	0	7	0	0	0	0	0	0	0	0	0	1	0	0	0	0	0
OTU_1097	0	0	0	0	0	1	0	0	0	0	0	2	0	0	0	1	1	0	2	3	2	0	1	0
OTU_1098	0	0	0	0	0	0	0	0	0	0	0	0	3	3	0	0	0	0	0	0	0	0	0	0
OTU_1099	0	0	1	0	0	0	0	0	0	0	1	0	5	1	8	0	0	0	2	0	0	0	0	1
OTU_11	0	0	0	0	0	0	0	0	0	0	0	0	0	0	0	0	6	0	1	0	0	0	1	1
OTU_110	0	0	0	0	0	0	0	0	0	0	0	0	0	0	0	0	0	0	0	0	3	0	0	0
OTU_1100	0	0	0	0	0	0	0	0	0	0	0	0	1	0	0	0	1	0	0	0	0	1	0	2
OTU_1101	0	0	0	0	0	2	0	0	0	0	0	0	0	0	0	0	0	0	0	0	0	0	0	0
OTU_1102	0	0	0	0	0	0	0	0	0	0	0	0	1	1	0	0	0	0	0	0	0	1	0	2
OTU_1103	0	0	1	0	0	0	0	2	0	0	0	0	0	0	0	0	0	0	0	0	4	0	0	0
OTU_1104	1	0	0	0	0	1	2	0	2	0	0	0	1	0	0	0	4	0	0	1	0	0	0	0
OTU_1105	0	10	0	0	0	2	0	2	1	0	0	0	0	1	3	0	0	0	0	0	0	2	0	0
OTU_1106	0	3	0	0	0	0	0	0	0	0	0	0	0	0	0	0	0	0	0	0	0	0	0	0
OTU_1107	0	0	1	2	0	0	0	0	0	0	0	0	0	0	0	0	0	0	0	0	0	0	0	0
OTU_1108	0	0	0	0	0	0	0	0	0	0	0	0	1	0	0	0	0	0	0	0	0	0	0	0
OTU_1109	0	0	0	0	0	0	0	0	0	0	0	0	0	0	0	0	0	0	0	1	0	0	0	0
OTU_111	8	0	0	0	0	0	0	0	1	6	0	3	1	0	1	1	2	0	4	8	3	0	0	0
OTU_1110	0	0	0	0	0	0	0	0	3	0	0	0	0	0	0	0	0	0	0	0	0	0	0	0
OTU_1111	0	0	0	0	0	0	0	0	0	0	0	2	0	0	0	0	0	0	0	0	0	0	0	0
OTU_1112	0	1	0	1	0	2	0	0	0	0	0	1	1	1	0	1	2	0	0	0	0	0	1	1
OTU_1113	0	0	0	0	0	0	0	0	0	0	0	0	0	0	2	0	0	0	1	0	1	0	0	2
OTU_1114	0	0	0	0	0	2	112	6	2	1	0	1	0	0	0	0	4	1	0	0	0	0	0	0
OTU_1115	4	0	0	0	0	0	1	0	2	9	2	3	0	0	0	0	0	0	0	0	0	0	0	0
OTU_1116	0	0	0	0	0	0	1	0	0	0	0	1	1	0	0	0	1	0	8	9	4	0	1	0
OTU_1117	1	0	0	0	2	0	0	0	3	0	0	0	1	0	0	0	0	1	0	0	1	0	0	2
OTU_1118	0	0	0	0	0	1	1	0	0	0	1	0	1	0	1	1	2	0	0	0	0	0	1	2
OTU_1119	0	0	0	0	10	0	0	0	0	0	0	0	0	0	0	0	0	0	0	0	0	0	0	0
OTU_112	0	0	0	0	0	0	0	0	0	0	0	1	0	0	0	0	0	0	0	0	0	0	0	0
OTU_1120	0	0	8	0	0	0	1	0	0	0	0	0	2	0	0	0	1	0	0	0	0	0	5	0
OTU_1121	0	0	0	0	3	1	0	0	1	0	0	0	1	0	0	2	1	0	3	1	3	0	0	0
OTU_1122	0	0	0	0	4	0	0	0	0	0	0	0	0	0	0	0	0	0	0	0	1	0	1	1
OTU_1123	0	0	0	0	0	0	1	0	0	0	1	0	0	0	0	0	0	0	0	0	2	0	0	0
OTU_1124	6	0	1	0	2	0	1	1	4	4	13	0	3	4	1	3	0	0	1	1	0	2	1	0
OTU_1125	0	0	0	0	0	0	0	0	0	0	0	6	0	0	0	0	0	0	0	0	0	0	0	0
OTU_1126	0	0	0	0	0	0	0	0	0	0	0	0	2	1	8	0	0	0	0	0	0	0	0	0
OTU_1127	0	0	0	0	0	0	0	0	0	0	0	0	0	1	1	0	0	0	0	0	3	0	0	0
OTU_1128	0	0	1	0	0	0	0	0	0	0	0	0	1	0	0	0	0	0	0	0	0	0	0	0
OTU_1129	0	0	0	0	0	0	1	0	0	0	0	0	0	0	1	0	0	1	0	0	0	1	0	0
OTU_113	1	0	0	0	0	0	0	0	0	0	2	0	0	0	0	0	0	0	0	0	7	2	0	1
OTU_1130	0	0	0	0	0	0	0	0	0	0	0	0	0	0	0	0	0	2	0	0	0	0	0	0
OTU_1131	0	0	0	0	0	0	0	0	0	0	0	0	0	0	0	0	0	0	4	0	0	0	0	0
OTU_1132	0	3	1	0	0	0	0	0	0	1	3	0	0	0	0	0	0	0	0	0	0	0	0	0
OTU_1133	0	0	0	0	0	0	1	0	0	0	0	0	0	0	0	0	0	0	0	0	0	0	0	0
OTU_1134	0	0	0	0	0	0	0	0	0	0	0	0	0	0	0	0	0	0	0	0	3	1	0	0
OTU_1135	0	2	2	0	1	0	0	0	0	0	0	0	0	0	0	0	0	0	0	1	0	0	0	0
OTU_1136	0	1	2	0	0	0	0	0	0	0	0	0	0	0	0	0	0	0	0	0	0	0	0	0
OTU_1137	0	0	2	0	0	0	0	0	0	0	0	0	0	0	0	0	0	1	0	1	0	0	1	0
OTU_1138	0	0	1	0	0	0	0	0	0	0	0	0	0	0	0	0	1	0	0	0	0	0	0	0
OTU_1139	0	0	1	1	0	0	1	0	1	0	2	0	0	3	0	0	0	0	0	0	1	0	2	1
OTU_114	1	0	0	0	0	1	2	0	0	0	1	0	0	0	1	0	0	0	0	0	0	0	0	0
OTU_1140	0	0	0	0	0	0	2	0	0	0	0	0	0	0	0	0	0	0	0	0	0	0	0	0
OTU_1141	0	0	1	0	0	0	0	0	0	0	0	1	1	0	0	0	1	0	0	0	0	0	0	0
OTU_1142	1	5	4	7	2	5	0	83	29	84	4	5	3	7	1	3	2	68	25	66	4	3	3	2
OTU_1143	10	6	8	20	22	3	1	5	2	2	11	2	2	3	2	2	0	2	0	0	0	0	1	2
OTU_1144	2	8	8	12	3	10	8	11	4	12	54	25	135	176	48	157	83	122	28	12	5	295	294	338
OTU_1145	0	0	0	0	0	4	1	1	1	0	0	0	4	6	1	0	1	1	0	2	2	3	4	1
OTU_1146	6	4	0	0	1	0	0	0	0	0	1	8	0	0	0	0	0	0	3	1	0	2	0	0
OTU_1147	0	6	0	0	1	0	0	0	0	0	0	0	0	0	0	0	0	0	0	0	1	0	0	0
OTU_1148	0	0	1	0	0	0	0	1	0	0	1	0	2	2	5	0	0	0	0	0	1	0	0	1
OTU_1149	7	5	2	1	0	1	2	0	1	0	1	0	0	0	0	0	0	0	0	0	0	0	0	0
OTU_1150	0	1	0	0	1	0	0	0	0	0	0	1	0	2	2	1	1	0	0	0	0	0	0	0
OTU_1151	0	2	0	0	0	0	0	0	0	0	0	0	1	0	0	0	0	0	1	0	1	0	2	0
OTU_1152	0	0	0	0	0	1	0	0	0	0	0	0	0	1	0	1	1	0	4	3	3	1	0	0
OTU_1153	0	0	0	0	0	0	0	0	0	0	0	0	0	0	0	0	0	0	0	2	3	1	0	2
OTU_1154	0	0	0	0	0	2	0	0	0	0	0	0	0	0	0	2	0	0	0	0	0	0	1	0
OTU_1155	0	0	0	0	0	0	0	0	0	0	0	1	1	1	0	0	0	0	0	0	0	0	0	0
OTU_1156	0	1	1	0	0	0	0	0	0	0	0	0	0	1	0	1	0	0	0	0	0	1	1	0
OTU_1157	0	0	1	0	0	0	0	0	0	0	0	0	0	1	0	0	0	1	0	2	0	0	1	0
OTU_1158	0	0	1	3	0	0	0	0	0	0	0	0	0	0	0	0	0	0	0	0	0	0	0	3
OTU_1159	0	0	0	2	0	0	0	0	0	0	1	2	0	0	0	0	0	0	0	0	1	0	0	0
OTU_116	0	10	0	0	0	0	0	0	0	0	0	0	0	0	0	0	0	0	0	0	0	0	0	0
OTU_1160	0	0	0	0	0	1	0	1	0	0	0	0	0	1	0	0	0	0	0	0	0	0	0	0
OTU_1161	0	0	0	0	0	0	0	0	0	0	0	0	2	0	2	0	0	0	0	0	0	0	0	0
OTU_1162	0	0	0	0	0	0	0	0	0	0	0	0	0	1	0	0	0	2	0	0	1	0	0	0
OTU_1164	0	1	0	0	0	0	1	0	0	0	0	0	0	0	0	0	0	0	0	0	0	0	0	0
OTU_1165	0	1	0	0	0	0	0	0	0	0	0	0	0	0	0	0	0	4	0	0	0	0	0	0
OTU_1166	0	0	0	0	0	0	0	2	0	0	0	0	0	0	0	0	0	0	0	0	0	0	0	0
OTU_1167	85	96	92	1	26	16	66	54	65	65	346	329	9	9	3	0	4	1	6	0	14	15	1	1
OTU_1169	0	0	0	0	0	0	0	0	0	0	0	0	0	0	1	0	0	0	0	1	0	0	0	0
OTU_117	0	2	0	0	0	0	0	0	1	0	0	0	0	0	0	0	0	0	0	0	0	0	0	0
OTU_1170	0	0	0	0	0	0	0	0	1	0	0	0	0	1	0	0	0	0	0	0	0	0	0	1
OTU_1171	0	0	0	0	0	2	0	0	0	0	0	0	0	0	0	0	0	0	1	0	0	0	0	0
OTU_1172	0	1	0	1	1	0	37	0	1	1	1	1	3	0	2	0	58	1	0	1	1	0	0	1
OTU_1173	0	0	0	0	0	0	0	1	1	0	0	0	1	0	0	0	2	16	4	0	18	0	2	9
OTU_1174	0	0	0	7	0	0	0	6	0	0	4	0	0	1	0	0	0	0	0	0	0	0	0	1
OTU_1175	8	28	5	31	3	15	8	8	20	14	33	23	9	11	5	8	7	13	4	14	13	3	19	4
OTU_1176	2	6	1	7	1	3	1	2	3	3	3	4	0	1	0	1	0	2	4	1	0	1	1	0
OTU_1177	0	0	2	0	0	1	0	0	0	0	2	0	1	1	0	0	0	0	0	0	0	0	1	0
OTU_1178	0	1	0	0	0	0	0	0	0	0	0	0	1	0	2	0	0	1	0	0	4	0	0	0
OTU_1179	0	0	0	0	0	0	0	1	0	0	3	1	1	0	0	0	0	2	0	0	2	3	2	0
OTU_1180	996	764	1357	689	691	532	703	1020	3985	593	964	695	166	146	110	78	72	80	320	140	201	108	184	111
OTU_1181	0	0	0	0	0	1	0	0	0	0	0	0	0	0	0	0	0	0	0	2	0	0	1	1
OTU_1182	0	0	0	0	0	0	0	0	0	0	0	0	0	0	1	3	0	0	0	1	0	0	0	0
OTU_1183	1	0	0	0	0	2	0	0	0	0	0	0	0	0	0	0	0	0	0	0	0	0	0	0
OTU_1184	0	0	0	0	0	0	0	1	0	0	0	0	0	5	0	0	0	0	0	0	0	0	0	0
OTU_1185	0	0	0	0	0	0	1	0	0	0	0	0	0	0	0	0	0	0	0	0	0	0	0	0
OTU_1186	0	1	1	0	0	0	0	0	0	0	1	0	0	0	0	0	0	0	0	0	0	0	0	0
OTU_1187	0	0	0	1	0	0	0	0	0	0	0	0	0	0	0	0	0	3	0	0	0	0	0	0
OTU_1188	0	0	0	2	0	0	0	0	0	0	0	0	0	1	0	0	0	0	0	0	0	0	0	1
OTU_1189	0	0	0	0	0	0	0	0	2	0	0	0	0	0	0	0	0	0	0	0	0	0	0	0
OTU_119	17	10	11	19	46	9	5	3	7	16	6	14	1	1	2	0	1	0	0	0	0	1	0	0
OTU_1190	0	0	1	0	0	0	3	0	1	7	1	0	1	0	0	0	0	0	2	0	2	0	0	0
OTU_1191	0	0	0	0	0	0	0	0	0	0	0	0	1	0	0	0	0	0	1	0	0	0	0	0
OTU_1192	0	0	0	0	0	0	0	0	0	0	0	0	0	0	0	0	0	0	0	0	1	0	1	0
OTU_1193	0	2	0	0	0	0	0	0	0	0	0	0	0	0	0	0	0	0	0	0	0	0	0	0
OTU_1194	0	0	2	0	0	0	0	0	0	0	0	0	0	1	0	0	0	0	0	0	0	0	0	0
OTU_1195	0	0	0	0	1	0	1	1	1	0	0	0	0	0	0	0	0	0	4	0	0	0	0	0
OTU_1196	0	0	0	0	0	2	0	0	0	0	0	1	0	0	0	1	0	0	0	0	0	0	0	0
OTU_1197	0	0	0	0	0	0	0	1	0	0	0	0	0	0	0	0	0	0	0	0	0	0	0	0
OTU_1198	0	0	1	0	0	0	0	0	1	0	1	0	0	0	0	0	0	0	0	0	0	0	0	0
OTU_1199	0	0	0	0	0	0	0	0	0	0	0	0	1	0	0	0	0	0	0	0	0	0	0	0
OTU_12	0	0	1	0	0	0	0	0	0	0	0	0	0	0	0	0	0	0	1	0	0	0	0	0
OTU_120	5	11	28	0	2	0	4	4	7	2	6	3	1	2	0	1	0	1	0	0	1	1	2	1
OTU_1200	0	0	0	0	0	0	0	0	0	0	0	0	0	0	0	0	0	0	0	1	0	0	0	0
OTU_1201	0	13	14	11	3	4	42	5	4	1	1	5	86	150	60	27	21	133	11	5	14	164	103	160
OTU_1202	0	2	1	31	14	9	16	37	15	0	3	1	1	3	2	0	1	0	0	0	5	0	0	0
OTU_1203	24	10	2	26	21	22	2	3	1	5	80	0	0	4	14	2	0	0	0	0	2	0	0	0
OTU_1204	0	0	0	0	7	0	0	0	0	2	0	1	0	0	0	1	3	1	5	9	1	0	0	0
OTU_1205	4	5	2	12	1	0	5	1	8	4	8	10	1	8	0	0	3	1	2	4	8	0	3	2
OTU_1206	0	0	0	0	0	4	0	0	0	0	0	2	1	0	0	0	0	3	0	0	1	0	0	0
OTU_1207	0	0	0	0	0	0	0	0	0	0	0	0	7	1	9	0	0	0	0	0	0	0	0	0
OTU_1208	0	2	1	0	0	0	0	0	0	0	0	0	0	0	0	0	0	0	1	0	5	0	0	0
OTU_1209	0	4	0	0	0	0	0	0	0	0	0	0	0	0	0	1	0	1	0	0	1	1	0	0
OTU_121	0	0	0	5	0	0	0	3	0	0	1	0	0	0	0	0	0	3	2	2	0	2	0	0
OTU_1210	0	0	0	0	0	0	0	0	0	0	0	0	0	0	1	0	0	0	0	0	0	0	0	5
OTU_1211	0	0	2	0	0	0	0	0	0	0	0	0	1	0	3	0	0	0	0	0	0	0	0	0
OTU_1212	0	0	0	0	5	0	0	0	0	0	0	0	0	0	0	0	0	0	0	0	0	0	0	0
OTU_1213	0	0	0	0	0	0	0	0	0	0	0	0	3	0	0	0	0	2	0	0	0	0	0	0
OTU_1214	4	0	0	0	0	0	0	0	4	0	4	3	0	0	0	0	0	1	1	0	0	0	0	0
OTU_1215	0	0	1	0	0	1	0	0	0	0	0	0	0	0	0	0	0	0	0	0	0	0	0	0
OTU_1216	0	0	0	0	0	2	0	0	0	0	0	0	0	0	0	1	0	0	0	0	0	0	0	0
OTU_1217	0	0	0	0	0	0	0	0	0	0	0	2	0	0	1	0	0	0	1	1	0	0	0	0
OTU_1218	2	0	0	0	0	0	0	0	0	0	0	0	0	0	0	0	0	0	0	0	0	0	0	0
OTU_1219	0	0	0	0	0	0	0	2	0	0	0	0	0	0	0	0	0	0	0	0	0	0	0	0
OTU_122	1	3	2	0	0	0	0	0	1	0	0	1	1	0	0	0	0	0	0	0	3	1	0	0
OTU_1220	0	0	0	1	0	0	0	0	0	0	0	0	0	1	0	0	0	0	0	0	0	0	0	0
OTU_1221	0	0	0	0	0	0	0	1	0	1	0	0	0	0	0	1	0	0	0	2	0	0	0	0
OTU_1222	0	0	0	0	0	0	0	2	0	0	0	0	0	0	0	0	0	0	0	0	0	0	0	0
OTU_1223	0	0	0	0	0	0	0	0	0	0	0	0	0	0	1	0	0	0	1	0	0	1	0	0
OTU_1224	0	0	0	0	0	0	0	0	1	0	0	0	0	0	0	0	0	0	0	0	0	0	0	0
OTU_1226	0	0	0	0	0	0	0	0	0	0	0	0	0	0	0	0	0	2	0	0	0	0	0	0
OTU_1227	0	1	0	0	0	0	0	0	0	0	0	0	0	0	0	0	0	0	0	0	0	0	0	0
OTU_1228	2	23	3	12	4	9	10	1	4	4	2	3	3	3	3	7	4	16	3	1	1	2	1	4
OTU_1229	4	5	1	0	3	1	1	3	1	3	0	7	1	0	0	2	0	0	0	0	0	0	0	0
OTU_123	0	0	0	0	0	0	0	2	4	0	0	0	0	0	0	0	0	2	0	0	0	0	0	0
OTU_1230	0	0	1	20	0	0	0	0	0	0	0	0	0	0	0	0	0	0	0	0	0	0	0	0
OTU_1231	0	0	0	12	0	0	0	0	0	0	0	0	0	0	0	0	0	0	0	0	0	0	0	1
OTU_1232	0	4	0	0	1	0	0	0	0	0	0	0	0	0	0	0	0	0	0	0	0	0	0	0
OTU_1233	0	0	3	4	0	0	0	1	0	0	0	1	0	1	0	0	0	0	0	0	0	0	0	0
OTU_1234	0	0	0	0	0	4	0	0	0	0	0	0	1	0	4	1	0	0	0	0	0	0	0	0
OTU_1235	0	2	0	0	0	0	0	0	0	0	0	0	0	0	0	0	0	0	0	0	3	0	0	0
OTU_1236	0	0	0	0	0	0	0	0	6	0	0	0	0	0	0	0	0	0	0	0	0	0	0	0
OTU_1238	0	0	0	3	1	2	0	0	0	0	4	3	0	0	2	0	0	0	1	0	0	0	1	0
OTU_1239	0	0	3	0	0	0	0	0	1	0	0	0	0	0	0	0	1	2	11	0	0	0	1	0
OTU_124	0	0	0	0	2	0	0	0	0	0	0	0	0	0	0	0	0	0	0	0	0	0	0	0
OTU_1240	0	0	0	0	0	0	0	0	0	0	0	0	0	1	1	0	0	0	0	1	0	0	0	0
OTU_1241	0	0	1	0	0	0	0	0	0	0	0	0	1	0	0	0	0	0	0	1	0	0	0	0
OTU_1242	0	0	1	0	0	0	0	0	0	0	0	0	1	0	0	0	0	0	0	0	0	0	0	0
OTU_1243	0	0	0	0	0	0	0	0	0	0	1	0	0	0	0	0	0	0	0	0	0	0	0	0
OTU_1244	1	0	6	7	1	2	1	1	0	2	0	8	16	13	10	76	58	44	14	2	8	45	57	103
OTU_1245	7	0	2	0	3	0	2	18	4	5	1	0	1	0	0	6	0	0	0	0	3	0	3	0
OTU_1246	6	9	0	6	0	0	8	0	0	0	0	0	0	1	0	0	1	0	0	0	0	1	0	10
OTU_1247	0	0	0	16	0	0	0	0	0	0	0	0	0	1	0	0	0	0	0	0	0	0	0	1
OTU_1248	2	0	0	0	1	1	2	2	2	0	2	2	0	0	1	0	1	0	0	1	2	0	0	0
OTU_1249	0	1	3	0	4	0	2	0	0	2	0	0	2	0	7	0	1	0	0	0	0	0	1	1
OTU_125	1	0	0	0	1	0	0	0	0	0	0	0	0	0	1	1	0	0	0	0	0	0	0	0
OTU_1250	10	0	0	0	0	0	0	0	0	0	1	0	1	0	0	0	0	0	0	0	3	0	0	0
OTU_1252	0	3	0	5	3	1	0	0	0	0	9	1	1	1	0	0	0	0	1	1	2	0	2	0
OTU_1253	0	0	0	0	0	0	0	0	0	0	0	10	0	0	0	0	1	0	0	0	1	0	0	0
OTU_1254	2	2	19	2	11	23	8	1	2	1	2	7	11	2	13	22	43	6	1	3	8	6	17	3
OTU_1255	0	0	0	2	7	0	1	0	0	1	2	0	0	0	0	0	0	0	0	2	0	0	0	2
OTU_1256	0	0	0	0	0	0	0	0	0	5	0	1	0	0	0	0	0	0	0	1	0	0	0	0
OTU_1257	0	0	0	0	0	4	0	0	0	0	0	0	0	0	0	0	0	0	0	0	0	0	0	0
OTU_1258	0	0	0	0	0	0	0	0	0	0	1	0	3	0	0	0	1	0	0	0	3	0	0	0
OTU_1259	0	1	0	0	0	1	0	0	0	0	0	0	0	0	1	0	0	0	0	0	0	0	0	0
OTU_1260	0	0	0	0	0	0	0	1	0	0	0	0	0	0	0	0	0	5	0	0	0	0	1	0
OTU_1261	0	0	0	1	0	0	0	0	0	0	0	0	0	0	0	0	1	0	0	0	0	0	0	0
OTU_1262	0	0	0	0	1	0	0	0	0	0	0	0	0	0	0	0	0	0	0	0	0	0	0	0
OTU_1263	0	0	0	0	0	2	0	0	0	0	0	0	0	0	1	0	0	0	0	0	0	0	0	0
OTU_1264	0	0	0	0	0	1	0	0	0	0	0	0	0	0	0	0	0	0	0	0	0	0	0	0
OTU_1265	0	0	1	0	1	0	1	0	0	0	0	0	1	0	1	0	1	0	0	0	0	0	2	0
OTU_1266	0	0	0	0	0	0	2	4	0	0	0	0	0	0	0	0	0	0	0	0	0	1	2	0
OTU_1267	0	0	0	0	0	0	0	0	1	0	1	0	0	0	0	0	0	0	0	0	1	0	0	0
OTU_1268	0	0	0	0	0	0	0	0	0	0	0	0	0	0	0	0	0	0	0	0	1	0	0	0
OTU_1269	0	0	0	0	0	0	0	0	0	0	0	0	0	0	0	0	0	0	1	0	0	0	2	0
OTU_127	0	0	0	0	0	11	0	0	0	0	0	0	0	0	0	0	0	0	0	0	0	0	0	0
OTU_1270	0	0	0	0	0	0	0	0	0	2	0	0	0	1	0	0	0	1	0	160	9	1	1	0
OTU_1271	5	26	30	0	2	1	0	2	0	4	17	31	21	2	0	2	0	2	3	2	15	21	22	2
OTU_1272	0	0	4	0	14	0	0	2	0	0	1	0	0	0	27	0	1	0	0	1	0	1	0	0
OTU_1273	0	0	0	27	0	0	0	0	0	0	0	0	0	2	0	0	0	0	0	0	0	0	0	0
OTU_1274	456	379	315	432	410	296	394	277	188	332	306	330	129	105	82	132	122	144	68	175	146	72	99	102
OTU_1275	0	0	0	0	0	0	0	0	0	0	0	0	0	0	0	2	1	1	0	0	5	0	1	0
OTU_1276	0	0	0	0	0	0	0	0	10	0	0	0	0	0	0	0	0	0	0	0	0	0	0	0
OTU_1278	0	0	0	0	0	0	0	0	0	0	0	0	0	5	0	0	0	0	0	0	0	0	0	0
OTU_1279	0	2	2	0	3	13	5	10	8	1	7	1	0	0	0	352	244	258	9	11	13	6	10	6
OTU_1280	0	0	0	2	2	0	0	0	0	0	0	0	0	0	0	0	0	0	0	0	0	0	0	0
OTU_1281	0	0	0	0	0	0	0	0	0	0	0	0	1	0	0	0	0	0	0	0	0	0	0	0
OTU_1282	0	0	6	1	0	1	2	0	0	10	1	2	2	0	3	1	13	0	0	2	0	0	3	2
OTU_1283	0	0	0	0	0	0	0	1	0	0	0	0	0	0	0	0	0	0	0	0	0	0	0	0
OTU_1284	0	0	0	0	0	0	0	0	1	0	0	0	0	0	0	0	0	0	0	0	0	0	0	0
OTU_1285	2	0	0	1	0	0	2	2	0	0	3	0	0	5	0	0	0	0	1	0	0	2	0	0
OTU_1286	0	0	0	0	0	0	0	0	0	0	0	0	0	0	0	0	0	2	0	0	0	0	0	0
OTU_1287	11	1	12	4	685	1	2	2	143	3	1	107	4	3	22	1	1	0	5	0	1	1	0	1
OTU_1288	0	0	0	3	1	3	0	9	0	0	12	3	1	26	10	10	0	15	0	7	3	3	6	11
OTU_1289	2	2	0	0	1	1	0	0	3	0	2	0	0	0	0	3	0	4	2	0	4	2	0	1
OTU_1290	0	0	6	1	0	0	0	0	0	0	0	0	0	0	7	0	0	0	0	0	0	0	0	5
OTU_1291	0	0	0	1	1	0	0	0	0	2	3	3	0	0	0	0	0	0	0	0	0	0	0	0
OTU_1292	1	0	3	0	0	3	0	0	3	0	2	1	1	1	0	0	0	0	2	1	0	0	2	1
OTU_1293	0	0	0	0	0	0	0	0	0	2	8	2	0	0	0	0	0	0	0	0	0	0	0	0
OTU_1294	0	1	1	0	0	0	0	0	0	0	0	0	1	0	0	1	0	0	0	0	2	1	2	0
OTU_1295	0	0	0	0	3	0	0	0	0	0	0	0	0	0	0	0	0	0	0	0	0	0	0	0
OTU_1296	0	0	2	0	1	0	0	0	0	0	0	0	1	0	2	0	0	0	0	0	0	0	0	0
OTU_1297	0	0	0	0	0	2	0	0	0	0	0	0	0	0	0	2	0	0	0	0	0	0	0	0
OTU_1298	0	0	0	0	0	0	0	0	0	0	0	0	0	0	0	0	0	0	2	0	0	0	0	0
OTU_1299	0	0	1	0	0	1	0	0	0	0	0	0	0	0	0	0	0	0	0	0	0	0	0	0
OTU_13	0	0	1	0	0	0	0	0	0	0	1	0	2	0	0	0	0	0	0	0	0	1	1	0
OTU_130	15	6	0	18	17	6	5	1	7	2	2	2	21	24	21	17	5	30	18	50	53	23	21	55
OTU_1300	0	0	0	0	4	0	0	0	0	0	0	0	0	0	0	0	0	0	0	0	0	0	3	0
OTU_1301	0	0	0	0	0	0	2	0	0	0	0	0	1	0	0	0	4	0	0	0	0	0	0	0
OTU_1302	0	0	0	0	0	0	0	5	1	0	0	0	0	0	0	0	0	0	0	0	0	0	0	0
OTU_1303	1	0	0	0	0	0	0	1	0	9	22	0	0	1	1	1	1	0	0	0	0	0	0	0
OTU_1304	0	0	0	2	0	0	0	0	0	0	0	0	0	0	0	0	0	0	0	0	0	0	0	2
OTU_1305	0	0	0	0	0	0	1	0	0	0	0	0	0	0	0	0	0	0	0	0	0	0	0	0
OTU_1306	0	0	0	0	0	1	0	0	0	0	0	0	0	2	0	0	0	0	0	0	0	0	0	0
OTU_1307	0	0	1	0	1	0	0	0	0	0	0	0	0	0	0	0	0	0	0	0	2	0	0	0
OTU_1308	0	0	0	0	0	0	0	0	0	0	1	0	0	0	0	0	0	1	0	0	1	0	1	1
OTU_1309	0	0	0	0	0	0	0	0	0	0	0	0	0	0	0	0	0	0	0	0	0	0	1	0
OTU_1310	91	69	73	18	25	18	47	64	75	94	264	328	12	10	7	1	6	6	8	7	8	16	4	6
OTU_1311	4	1	11	1	12	32	63	2	3	12	7	5	2	6	52	45	128	15	10	20	11	9	7	5
OTU_1312	0	1	5	1	269	0	0	0	0	0	0	0	0	0	8	0	0	1	0	0	0	0	0	0
OTU_1313	19	70	5	22	38	5	0	32	14	33	2	4	1	1	3	0	0	1	1	2	0	2	1	2
OTU_1314	19	2	0	8	0	0	0	0	1	0	2	2	0	0	0	0	1	3	0	0	0	0	3	1
OTU_1315	1	0	8	2	3	29	6	12	1	10	24	26	1	1	0	0	0	2	0	0	0	3	0	0
OTU_1316	0	0	0	0	0	0	0	3	4	2	0	0	0	0	0	0	1	4	0	1	0	1	0	0
OTU_1317	1	5	10	16	37	1	25	0	5	3	36	48	0	6	4	0	0	5	1	1	4	0	0	2
OTU_1318	0	0	0	0	0	6	0	0	0	0	0	0	0	0	0	6	0	0	0	0	0	0	0	0
OTU_1319	0	0	0	13	1	0	0	0	0	0	0	0	0	0	0	0	0	0	0	0	0	0	0	1
OTU_132	0	0	0	0	0	0	0	0	3	0	0	0	0	0	1	0	0	0	0	0	0	0	0	0
OTU_1320	0	0	0	0	0	0	0	0	0	0	0	0	1	0	0	0	0	0	17	4	0	0	0	0
OTU_1321	4	4	5	0	1	15	0	0	1	4	1	0	2	4	0	0	0	0	0	6	0	2	0	3
OTU_1322	0	0	10	0	0	0	2	0	0	0	0	0	9	1	1	1	0	0	0	1	1	0	4	0
OTU_1323	0	5	0	0	2	0	0	0	0	0	0	0	2	0	0	0	0	0	0	0	0	0	0	0
OTU_1324	0	0	1	0	0	0	0	0	0	0	1	0	0	0	0	2	0	0	0	0	0	0	0	0
OTU_1325	0	0	0	0	0	0	0	1	2	0	0	0	1	0	0	0	0	0	0	0	0	0	0	0
OTU_1326	0	0	0	0	0	0	0	0	10	0	0	0	0	0	0	0	0	0	1	0	0	0	0	0
OTU_1327	0	3	0	0	1	0	1	0	1	0	0	0	0	0	0	0	0	0	0	0	0	0	0	0
OTU_1328	0	0	0	0	2	0	0	0	0	0	0	0	0	0	5	0	0	0	0	0	0	0	0	0
OTU_1329	1	1	0	0	0	0	0	0	0	0	0	0	0	0	0	0	0	0	0	6	4	0	1	0
OTU_1330	1	2	2	5	2	2	2	1	0	0	3	3	0	0	0	1	0	1	2	4	4	1	0	2
OTU_1331	0	0	0	0	0	0	0	0	0	0	0	0	0	0	0	0	0	0	0	0	0	0	1	0
OTU_1332	0	0	4	0	0	0	0	0	0	0	0	0	0	0	0	0	0	2	0	0	0	1	0	0
OTU_1333	0	0	1	0	0	0	0	0	0	0	0	0	0	0	2	1	0	0	0	0	0	0	0	0
OTU_1334	0	0	0	3	0	0	0	0	0	0	0	0	0	0	0	0	0	0	0	0	0	0	0	0
OTU_1335	0	0	0	0	0	0	0	5	0	0	0	0	0	0	0	0	0	0	0	0	0	0	0	0
OTU_1336	0	0	0	0	0	0	0	0	0	0	0	0	1	0	0	0	0	0	0	0	0	0	0	0
OTU_1337	1	0	0	0	0	0	0	1	1	11	29	0	0	0	0	0	0	0	0	1	1	0	0	0
OTU_1338	0	0	0	0	0	0	0	0	0	0	0	0	0	0	1	0	3	0	0	1	0	0	0	0
OTU_1339	0	0	0	1	0	0	0	0	0	0	0	0	0	1	0	0	0	0	0	0	0	0	0	0
OTU_134	0	0	0	0	0	0	0	8	9	0	0	0	0	1	0	0	0	0	0	0	0	0	0	0
OTU_1340	0	0	0	0	0	1	1	0	0	0	1	0	0	0	0	0	0	0	0	0	0	0	0	0
OTU_1341	0	0	0	0	0	0	0	2	0	0	0	0	0	0	0	0	0	0	0	0	0	0	0	0
OTU_1342	0	0	0	0	0	0	0	0	1	0	1	0	0	0	1	2	1	0	0	0	0	0	0	0
OTU_1343	0	0	0	0	0	0	0	0	0	2	1	0	0	2	0	0	0	0	0	0	0	0	0	0
OTU_1344	0	0	0	1	0	0	0	0	0	0	0	0	0	3	0	0	0	0	0	0	0	0	0	0
OTU_1345	0	0	0	0	22	0	0	0	1	0	0	0	0	0	1	0	0	0	0	0	0	0	0	0
OTU_1346	0	0	0	0	0	0	12	0	0	0	0	0	0	0	0	0	0	0	0	0	0	0	0	0
OTU_1347	0	0	0	0	0	0	14	0	0	0	0	0	0	0	0	0	1	0	0	0	0	0	0	0
OTU_1348	1	0	0	2	0	0	0	0	0	0	0	0	0	11	0	1	0	0	0	0	10	0	0	0
OTU_1349	0	0	0	0	0	1	9	0	0	0	0	0	3	0	0	0	0	0	0	0	0	0	0	0
OTU_135	0	0	0	0	0	0	0	0	0	0	0	0	2	0	0	0	0	0	0	0	0	0	0	0
OTU_1350	0	0	0	0	0	0	11	0	0	0	0	0	1	0	0	0	0	0	0	0	0	0	0	0
OTU_1351	1	5	1	22	3	0	0	16	0	0	0	0	0	3	12	6	0	0	1	0	18	0	0	0
OTU_1352	4	2	0	0	0	0	1	0	0	1	0	0	0	1	0	0	0	0	0	1	1	0	0	2
OTU_1353	0	0	0	0	0	0	0	0	0	0	11	0	0	0	0	0	0	0	0	0	0	0	0	0
OTU_1354	1	4	0	0	0	2	1	7	0	1	0	8	2	2	0	0	2	3	0	0	3	4	0	0
OTU_1355	0	0	0	0	0	3	0	0	0	0	0	0	0	0	0	2	0	0	0	0	0	0	0	0
OTU_1356	227	118	32	1	3	14	4	11	8	414	610	942	12	18	5	0	0	0	0	8	25	19	1	3
OTU_1357	0	0	3	0	3	0	0	0	0	0	0	0	0	0	0	0	0	0	0	0	0	0	0	0
OTU_1358	0	4	2	8	1	0	5	0	0	1	5	3	1	2	1	0	2	8	5	3	5	4	0	2
OTU_1359	1	2	0	0	0	1	1	1	0	1	0	3	1	0	0	1	0	1	0	0	0	1	0	2
OTU_136	0	0	0	0	3	0	0	0	0	0	0	0	0	0	0	0	0	0	0	0	0	0	0	0
OTU_1360	0	0	0	0	0	0	0	0	0	0	3	0	0	0	0	0	0	0	0	0	0	0	0	0
OTU_1361	0	0	0	0	0	0	0	0	0	0	0	5	0	0	0	0	0	0	0	0	0	2	0	0
OTU_1362	0	0	0	1	0	0	0	1	0	0	0	0	0	0	0	0	0	0	0	0	0	0	0	0
OTU_1364	0	0	2	3	0	0	0	0	0	0	0	1	1	3	0	0	0	1	0	0	0	0	0	0
OTU_1366	0	0	0	0	0	0	1	0	0	0	0	1	0	0	1	1	2	1	0	0	0	0	0	0
OTU_1367	6	0	0	0	0	1	1	4	2	6	425	6	6	6	8	0	0	0	0	0	12	0	0	0
OTU_1368	0	0	0	0	0	0	0	0	0	0	1	0	0	0	0	0	0	0	0	0	0	0	0	0
OTU_1369	1	2	11	0	4	15	5	2	1	2	3	3	13	0	8	9	17	5	2	2	6	4	11	2
OTU_137	0	0	0	0	0	0	0	0	0	0	0	0	0	0	0	0	0	1	0	0	0	0	0	0
OTU_1370	1	0	0	12	0	0	0	0	0	48	0	1	0	1	0	1	0	0	0	1	0	0	0	0
OTU_1371	0	4	0	9	0	0	13	1	0	0	2	0	1	3	1	0	0	1	0	0	2	0	0	0
OTU_1372	0	0	1	0	2	11	2	1	1	5	1	0	0	0	3	4	7	0	1	3	1	0	1	0
OTU_1373	2	0	6	1	0	0	2	9	2	0	0	10	3	2	5	1	1	0	1	0	0	3	6	1
OTU_1374	0	0	1	11	0	0	0	0	0	0	0	0	0	1	2	0	0	0	0	0	0	0	0	0
OTU_1375	1	1	4	2	1	33	11	1	3	2	2	1	5	3	1	13	16	0	1	2	2	1	3	1
OTU_1376	7	0	0	0	10	0	0	0	0	0	0	0	0	0	0	0	0	0	0	0	1	0	0	0
OTU_1377	0	0	2	1	0	1	0	0	0	0	0	0	4	0	0	2	0	0	0	0	0	0	2	1
OTU_1378	0	1	0	0	0	2	0	0	2	0	0	0	0	1	0	0	1	0	0	0	0	0	2	1
OTU_1379	0	0	0	8	0	1	0	3	0	0	0	3	0	0	0	0	0	0	0	1	0	0	0	0
OTU_138	0	0	0	0	0	0	0	0	0	0	0	0	0	0	0	0	0	1	0	0	0	0	0	0
OTU_1380	11	10	126	12	33	288	44	39	40	44	47	47	4801	845	2619	253	54	223	7	28	8	5	77	21
OTU_1381	0	0	0	0	0	5	0	0	0	0	0	0	0	0	0	0	0	0	0	0	0	0	0	0
OTU_1382	0	0	0	0	0	0	0	0	0	0	0	0	0	0	0	1	0	0	0	0	0	0	0	6
OTU_1383	0	0	0	0	0	0	1	0	0	0	0	0	0	0	0	2	1	0	0	0	0	0	0	0
OTU_1384	1	0	0	1	0	0	0	0	0	4	5	4	1	0	1	0	1	0	1	0	0	1	0	0
OTU_1385	0	0	1	0	0	0	0	0	0	1	0	0	0	0	0	0	1	0	0	0	0	0	2	0
OTU_1387	0	1	0	0	2	0	0	0	0	0	0	0	0	0	0	0	0	0	0	0	0	0	0	0
OTU_1388	0	0	0	0	0	1	0	0	0	0	0	0	0	0	0	1	0	0	0	0	0	0	0	0
OTU_1389	4	6	0	0	0	2	2	2	0	119	152	244	4	6	2	0	1	0	0	4	5	8	0	1
OTU_1390	0	0	0	0	0	0	0	0	1	0	0	0	0	0	0	0	0	0	0	0	0	0	0	0
OTU_1391	0	1	1	0	0	1	3	0	3	0	1	0	0	1	0	0	1	1	0	2	3	2	0	0
OTU_1392	13	23	48	33	26	19	25	2	2	0	0	3	5	31	27	21	44	3	0	0	0	2	1	5
OTU_1393	8	6	13	13	17	0	14	7	28	0	13	21	3	0	1	0	1	0	1	0	0	6	1	4
OTU_1394	1	7	0	0	0	2	55	0	9	1	1	0	1	0	0	0	2	0	28	1	1	0	0	0
OTU_1395	2	3	15	9	3	9	7	0	1	0	1	0	0	7	0	5	2	2	0	0	0	0	0	6
OTU_1396	22	0	0	0	0	0	0	0	0	0	2	0	0	0	0	0	0	0	0	0	1	0	0	0
OTU_1397	0	0	0	11	0	0	0	0	1	3	0	4	0	0	0	0	0	0	0	0	0	0	0	0
OTU_1398	0	1	0	0	0	0	0	0	0	13	0	0	0	0	0	0	0	0	0	0	0	1	0	0
OTU_1399	7	0	0	0	0	0	0	0	0	0	2	0	0	0	0	0	0	0	0	0	0	0	0	0
OTU_14	0	0	0	0	0	0	0	0	0	0	0	0	0	0	0	3	0	0	0	0	0	0	0	0
OTU_140	0	0	0	3	0	0	0	2	0	0	0	0	0	0	0	0	0	0	0	0	0	0	0	0
OTU_1400	0	0	0	0	0	6	0	0	0	0	0	0	0	0	0	2	0	0	0	0	0	0	0	0
OTU_1401	7	0	0	0	0	0	0	0	0	0	1	0	0	0	0	0	0	0	0	0	0	0	0	0
OTU_1402	2	0	3	1	28	22	0	0	1	1	1	0	0	2	7	15	1	1	1	0	0	2	1	0
OTU_1403	5	0	0	1	0	0	0	0	0	0	1	0	0	0	0	0	0	0	0	0	0	0	0	0
OTU_1404	0	9	2	0	1	0	1	0	17	0	1	0	0	0	0	0	0	0	0	0	0	0	0	0
OTU_1405	0	0	0	0	0	2	0	0	0	0	0	0	0	0	0	1	2	0	0	0	0	0	0	0
OTU_1406	60	17	6	33	3	11	273	17	113	46	102	62	13	6	12	86	76	178	924	1423	1303	25	28	26
OTU_1407	0	2	0	0	0	0	0	3	0	0	0	0	2	0	0	0	0	0	0	0	0	0	1	0
OTU_1408	287	157	151	208	402	229	47	212	186	168	201	179	13	13	25	7	7	12	67	164	235	13	13	5
OTU_1409	1	0	0	0	0	0	0	0	0	0	0	0	0	0	0	0	0	0	0	0	0	0	0	0
OTU_141	2	0	4	2	0	0	0	0	1	0	0	0	0	0	0	3	0	2	0	0	0	0	0	0
OTU_1410	0	0	0	0	0	1	0	0	0	0	0	0	0	4	0	0	0	0	0	0	0	0	0	0
OTU_1412	0	0	0	0	0	0	0	0	0	2	0	0	0	0	0	0	0	0	0	0	0	0	0	0
OTU_1413	0	0	2	0	0	0	0	0	0	0	0	0	0	0	0	0	0	0	0	0	0	0	0	0
OTU_1414	0	0	0	0	1	0	0	0	0	0	0	0	0	0	0	0	0	0	0	0	0	1	0	0
OTU_1415	0	0	0	0	0	0	0	0	0	0	0	0	0	0	0	0	1	0	0	0	0	0	0	0
OTU_1417	0	0	0	0	0	0	0	0	0	0	0	0	0	0	0	0	0	1	0	2	0	2	0	0
OTU_1418	0	0	0	0	0	0	0	0	0	0	0	0	0	0	0	0	0	3	0	0	0	0	0	0
OTU_1419	0	36	5	4	1	13	0	2	0	27	1	32	1	6	1	1	0	2	7	0	0	12	0	0
OTU_1420	7	22	84	12	26	28	62	52	63	83	21	22	71	7	58	41	146	68	67	110	39	55	93	17
OTU_1421	3	8	3	4	4	4	3	2	6	0	1	3	0	0	6	0	0	0	2	0	1	0	0	0
OTU_1422	0	0	0	0	0	0	23	0	0	0	0	1	1	0	1	0	1	0	0	0	0	0	0	0
OTU_1423	0	0	7	1	3	2	0	5	0	0	0	0	3	3	2	0	0	2	0	0	0	0	1	1
OTU_1424	1	0	6	0	1	2	0	2	0	0	0	0	2	1	0	1	1	0	0	0	0	0	2	1
OTU_1425	0	0	10	0	0	0	0	0	0	0	0	9	0	0	0	0	0	0	0	0	0	0	0	0
OTU_1426	3	3	2	10	11	13	2	6	5	18	4	10	2	9	5	2	0	3	8	6	7	3	2	8
OTU_1427	19	0	3	0	0	0	0	2	0	1	0	0	0	0	0	0	0	0	0	0	1	0	1	0
OTU_1428	0	0	0	0	0	0	14	0	0	0	0	0	0	0	0	0	1	0	0	0	0	0	0	0
OTU_1429	5	0	2	0	0	0	0	0	0	0	0	0	0	0	1	0	0	0	0	1	0	0	0	1
OTU_143	0	0	0	0	0	0	0	0	0	0	0	0	0	1	1	0	0	0	0	0	0	0	0	0
OTU_1430	0	0	0	0	8	0	0	0	0	0	0	0	0	0	1	0	0	0	0	0	0	0	0	0
OTU_1431	0	0	0	0	6	0	0	0	0	0	0	0	0	0	1	0	0	0	0	0	0	0	0	0
OTU_1432	0	0	0	1	0	1	0	0	0	0	0	1	0	1	0	1	0	0	0	0	0	0	0	2
OTU_1433	0	0	0	0	0	0	0	0	0	0	0	7	0	0	0	0	0	0	0	0	0	0	0	0
OTU_1434	0	1	0	0	0	0	0	0	0	0	1	1	0	0	0	0	0	0	0	0	0	2	0	0
OTU_1435	0	0	3	0	0	0	0	0	0	0	0	0	1	0	0	0	0	0	0	0	0	0	0	0
OTU_1436	0	0	0	0	1	0	0	0	0	0	0	0	0	0	0	1	0	0	0	0	0	1	0	1
OTU_1437	0	0	0	0	0	0	0	4	0	0	1	0	0	0	0	0	0	0	0	0	0	0	0	0
OTU_1438	0	0	4	0	0	0	0	0	0	0	0	0	0	0	0	0	0	0	0	0	0	0	0	0
OTU_1439	0	1	0	0	2	0	0	0	0	0	0	0	0	0	2	0	0	0	0	0	0	0	0	0
OTU_1440	0	0	0	0	0	0	0	0	0	0	0	1	1	0	0	0	0	0	0	0	0	0	0	0
OTU_1441	1	0	0	0	0	0	0	0	0	0	0	0	1	0	0	0	0	0	1	1	0	0	1	0
OTU_1442	1	0	3	1	0	0	0	0	0	0	0	0	0	1	0	0	0	0	0	0	0	0	0	0
OTU_1444	0	0	0	3	0	0	0	0	0	0	0	0	0	0	0	0	0	0	0	0	0	0	0	0
OTU_1445	0	0	0	0	0	0	0	0	0	0	0	0	0	0	0	0	0	0	0	3	0	0	0	0
OTU_1446	0	0	0	0	0	0	0	0	0	0	0	0	0	0	0	1	0	1	0	0	1	0	0	0
OTU_1447	68	124	54	145	118	67	51	28	33	14	61	125	21	32	8	31	18	28	4	12	8	14	6	8
OTU_1448	4	1	0	13	26	0	0	0	1	5	12	9	0	1	0	1	1	1	0	0	0	11	8	7
OTU_1449	0	0	0	0	9	0	1	0	0	0	0	0	0	0	11	0	12	2	7	5	2	2	6	1
OTU_145	0	0	1	0	2	2	0	0	0	0	0	0	1	0	0	0	0	0	0	0	0	0	0	0
OTU_1450	1	1	0	1	6	4	0	1	1	0	2	1	1	4	20	0	3	1	1	0	2	0	0	0
OTU_1451	0	0	0	0	0	0	1	0	3	10	31	0	0	0	0	0	0	0	2	0	0	0	0	0
OTU_1452	8	0	3	2	0	10	0	0	0	12	0	5	2	5	0	0	0	0	0	0	4	1	0	2
OTU_1453	0	2	0	0	3	0	0	1	1	6	0	2	0	1	0	4	3	0	0	2	0	2	3	0
OTU_1454	1	1	5	0	2	0	0	0	0	1	1	2	0	0	4	1	0	0	0	0	0	0	4	0
OTU_1455	0	0	0	0	0	1	0	0	0	17	0	0	0	0	0	0	0	0	0	1	0	0	0	0
OTU_1456	0	0	0	0	0	17	0	0	0	0	0	4	0	0	0	0	0	0	0	0	0	0	0	0
OTU_1457	0	0	0	0	0	0	0	0	3	3	0	8	0	0	0	0	0	0	0	0	0	4	0	0
OTU_1458	3	0	0	0	0	0	0	0	0	0	0	8	0	1	1	0	0	0	0	0	0	0	3	0
OTU_1459	0	0	0	6	0	0	0	0	0	0	0	0	0	0	0	0	0	0	0	0	2	0	0	0
OTU_146	3	5	0	0	0	3	0	0	2	1	2	10	9	17	0	2	3	8	6	16	8	7	3	16
OTU_1460	0	0	1	0	1	1	0	0	0	0	0	0	0	0	0	1	0	0	0	0	0	0	1	0
OTU_1461	0	0	0	0	0	0	0	0	1	6	0	0	0	0	0	0	0	0	0	4	4	0	0	0
OTU_1462	0	0	1	1	0	3	1	0	0	0	0	0	1	0	2	2	0	1	0	0	0	0	0	0
OTU_1463	9	1	1	9	3	13	13	0	19	14	1	0	1	8	6	7	0	4	5	11	3	26	15	19
OTU_1464	0	0	1	0	0	1	0	0	0	0	0	0	0	0	0	2	1	1	0	0	0	1	0	0
OTU_1465	0	0	0	0	0	0	0	0	0	0	0	0	0	0	0	0	2	0	0	1	0	0	0	0
OTU_1466	0	0	0	0	0	2	0	0	0	0	0	0	0	0	0	2	0	0	1	0	0	0	1	0
OTU_1467	58	41	28	47	143	44	14	36	72	46	66	37	4	8	16	4	2	1	3	20	4	3	0	2
OTU_1468	0	0	1	0	0	0	0	0	0	1	0	0	0	0	0	0	0	0	0	0	0	0	0	0
OTU_1469	0	0	0	0	0	0	0	0	0	0	0	0	0	1	0	0	0	0	0	0	0	0	0	0
OTU_147	1	0	0	0	0	1	0	1	1	0	2	1	0	0	0	0	0	0	0	0	0	0	0	0
OTU_1470	0	0	0	0	0	1	0	0	0	0	0	0	0	0	0	0	0	0	0	0	0	0	0	0
OTU_1471	0	0	0	0	1	0	0	0	0	0	0	0	0	0	0	0	2	0	0	0	0	0	0	0
OTU_1472	0	0	0	0	0	0	1	0	0	0	0	0	0	0	0	0	2	0	0	0	0	0	0	0
OTU_1473	0	0	0	0	0	0	0	0	0	0	0	0	0	0	0	2	1	1	0	0	0	0	0	0
OTU_1474	0	0	1	0	0	0	0	0	0	0	0	0	0	1	0	0	0	0	0	0	1	0	0	3
OTU_1475	0	1	4	13	63	33	3	11	16	5	48	12	164	442	113	288	7	424	77	4	4	75	16	17
OTU_1476	4	6	0	18	6	84	1	0	4	103	225	176	1	8	1	2	0	0	0	4	4	8	0	0
OTU_1477	3	133	39	0	1	1	14	46	16	0	0	5	4	0	0	0	1	4	2	0	0	3	0	0
OTU_1478	3	0	3	0	0	5	5	0	1	0	3	0	3	1	4	7	16	0	3	0	3	1	2	1
OTU_1479	6	0	0	0	0	0	0	0	0	0	5	0	1	0	0	0	1	0	0	0	6	0	0	0
OTU_1480	0	10	9	0	1	3	0	0	0	1	0	6	0	0	1	0	0	0	0	2	0	0	0	0
OTU_1481	0	1	0	1	6	2	4	1	1	0	2	0	0	0	0	1	0	0	0	0	0	0	1	0
OTU_1482	0	0	7	0	1	1	0	1	0	0	0	0	7	1	3	0	0	0	0	0	0	1	6	0
OTU_1483	1	0	0	0	0	0	1	0	0	0	1	0	1	0	5	0	2	0	0	0	1	0	0	1
OTU_1484	0	0	1	0	0	0	1	0	0	0	0	0	0	0	0	3	1	0	0	0	0	0	0	0
OTU_1485	4	0	0	0	0	11	0	1	1	1	0	0	0	0	0	0	0	0	0	1	0	0	1	0
OTU_1486	1	0	1	1	0	0	0	0	0	0	0	0	0	0	0	0	0	0	0	0	0	0	0	0
OTU_1487	0	0	0	0	0	0	1	0	0	0	0	0	0	0	0	0	1	0	0	0	0	0	0	0
OTU_1488	0	0	0	0	2	0	0	0	0	0	0	0	0	0	0	0	0	0	0	0	0	0	0	0
OTU_1489	0	0	0	0	0	0	1	0	0	0	0	0	0	0	0	0	0	0	0	0	0	0	1	0
OTU_149	0	0	0	0	0	0	0	0	5	0	0	0	0	0	0	0	0	0	0	0	0	0	0	0
OTU_1490	0	0	0	0	0	0	0	0	0	0	2	0	0	0	0	0	0	0	0	0	0	0	0	0
OTU_1491	0	3	0	0	0	0	0	0	0	0	0	0	0	0	0	0	0	0	0	0	0	0	0	0
OTU_1492	0	0	0	1	0	1	0	0	0	0	0	0	0	0	0	0	0	0	0	0	0	0	0	0
OTU_1493	0	0	0	0	1	0	0	0	0	0	0	0	0	0	0	0	0	0	0	0	0	0	0	0
OTU_1494	0	0	0	0	1	0	0	0	0	0	0	0	0	0	0	0	0	0	0	0	0	0	0	0
OTU_1495	0	0	0	0	0	0	0	0	0	0	0	1	0	0	0	0	1	0	0	0	0	0	0	0
OTU_1497	0	0	0	0	0	0	0	0	0	0	0	0	0	2	0	0	0	0	0	0	0	0	0	0
OTU_1498	0	0	0	0	0	0	0	0	0	0	0	0	3	0	0	0	1	0	0	0	0	0	1	0
OTU_1499	0	0	0	0	0	0	0	0	0	0	0	2	0	0	0	0	0	2	0	0	0	0	0	1
OTU_15	0	0	0	1	0	1	1	4	1	0	0	1	0	0	0	0	0	0	0	0	0	0	0	0
OTU_150	0	3	0	1	0	1	1	1	0	0	0	0	0	0	1	0	0	0	0	0	0	0	0	0
OTU_1500	0	4	1	85	25	0	2	16	7	0	0	1	0	1	1	0	0	0	0	0	0	0	0	6
OTU_1501	0	90	3	67	1	0	0	0	0	0	0	2	1	0	0	0	0	0	0	0	0	1	0	1
OTU_1502	15	4	0	14	0	9	14	3	6	9	1	3	0	7	1	1	1	3	0	0	3	0	3	0
OTU_1503	12	1	0	0	0	0	0	2	0	0	0	0	1	0	1	0	0	0	0	0	0	0	1	0
OTU_1504	0	0	0	0	0	2	1	0	3	1	2	2	0	0	0	0	0	1	1	0	1	1	1	2
OTU_1505	0	0	0	0	0	4	0	0	0	0	7	5	0	0	0	0	0	0	0	0	0	1	0	0
OTU_1506	0	2	0	0	12	0	0	0	0	0	0	14	0	0	0	0	0	0	0	1	0	1	0	1
OTU_1507	0	0	5	0	0	0	0	0	0	0	1	3	3	0	1	0	0	0	0	0	0	1	3	0
OTU_1508	0	0	0	0	0	11	0	0	0	0	0	0	0	0	0	1	0	0	0	0	0	0	0	0
OTU_1509	0	0	0	0	5	0	0	0	0	0	0	0	0	0	0	0	0	0	0	0	0	0	0	0
OTU_151	0	0	0	0	0	0	0	0	0	0	0	1	0	0	0	0	0	0	0	0	0	0	0	0
OTU_1510	0	0	0	7	0	0	0	0	0	0	0	0	0	1	0	0	0	0	0	0	0	0	0	0
OTU_1511	0	0	0	0	0	0	0	0	0	4	0	7	0	0	1	0	0	0	0	0	0	1	2	0
OTU_1512	0	0	0	2	0	3	0	0	0	0	0	0	0	0	0	0	0	0	0	0	0	0	0	1
OTU_1513	3	0	0	0	0	0	0	0	0	0	0	0	0	0	0	4	0	0	0	1	0	0	0	0
OTU_1514	0	0	0	0	0	6	0	0	0	0	0	0	0	0	0	0	0	0	0	0	0	0	0	0
OTU_1515	0	0	1	0	0	0	0	0	4	0	0	0	1	0	0	0	0	0	1	0	0	0	0	0
OTU_1516	0	0	0	0	0	0	0	0	0	0	0	0	0	0	0	0	0	0	5	0	0	0	0	0
OTU_1517	0	0	0	0	0	0	0	1	0	0	0	3	0	0	0	0	0	0	0	0	0	0	0	0
OTU_1518	0	0	0	0	0	2	0	0	1	0	3	0	0	0	0	0	0	0	0	0	0	0	0	0
OTU_1519	0	0	3	0	0	0	0	0	0	0	0	0	0	0	0	0	0	0	0	0	0	0	1	0
OTU_152	0	0	0	0	0	0	2	3	3	22	14	2	0	3	3	0	0	0	0	0	0	0	0	0
OTU_1520	0	0	0	0	0	0	0	1	0	0	0	0	0	0	0	0	0	1	0	0	0	0	1	0
OTU_1521	0	0	0	0	0	0	0	2	0	0	0	0	0	0	0	0	0	0	0	0	0	0	0	0
OTU_1522	0	0	0	0	0	0	0	0	0	0	0	0	0	0	0	3	0	0	0	0	0	0	0	0
OTU_1524	0	1	0	1	1	1	2	5	6	4	1	0	1	0	1	4	4	8	8	12	0	0	3	1
OTU_1525	0	1	1	76	7	1	0	0	0	0	1	3	0	3	0	0	0	0	0	0	0	0	0	1
OTU_1526	0	0	0	9	7	2	8	10	6	0	0	0	1	2	1	0	0	0	1	1	0	0	0	1
OTU_1527	0	0	0	0	0	0	5	12	10	0	0	0	0	0	1	0	0	0	5	0	0	0	0	0
OTU_1528	0	0	0	0	2	0	3	0	2	0	0	0	0	0	0	0	0	0	6	0	0	0	0	0
OTU_1529	0	0	11	1	0	0	0	0	0	0	0	0	8	0	0	0	0	0	1	0	0	0	8	0
OTU_153	0	0	0	0	7	0	0	2	0	3	0	0	0	0	0	0	0	0	0	0	1	0	0	0
OTU_1530	0	1	1	0	0	0	0	0	0	7	0	0	0	0	1	0	0	0	0	8	0	0	0	0
OTU_1531	0	0	1	0	0	0	0	8	1	0	0	0	1	0	0	0	0	6	3	0	0	0	0	1
OTU_1532	0	0	4	1	0	0	0	0	0	0	0	0	6	8	0	0	0	0	0	0	0	0	2	1
OTU_1533	0	0	7	5	0	0	0	3	0	0	0	0	0	0	0	1	0	0	0	0	0	0	1	0
OTU_1534	4	0	0	0	0	0	0	0	0	0	1	0	0	0	0	0	0	0	0	0	0	0	0	0
OTU_1535	0	0	1	0	0	0	0	0	0	0	0	0	1	0	0	0	0	0	0	0	0	0	2	0
OTU_1536	0	0	3	0	2	0	0	0	0	0	0	1	1	0	1	0	1	0	0	0	0	1	3	0
OTU_1537	0	1	0	1	0	1	1	2	1	0	0	0	0	0	0	0	2	0	0	0	0	0	0	1
OTU_1538	1	0	0	0	0	0	0	0	0	0	6	0	0	0	0	0	0	0	0	0	0	0	0	0
OTU_1539	0	0	10	0	0	2	1	0	3	0	0	0	6	0	2	1	2	1	2	0	0	0	7	0
OTU_154	0	0	1	0	0	1	0	0	0	0	0	0	0	0	0	3	0	1	0	0	0	0	0	0
OTU_1540	0	0	0	0	0	0	0	0	9	2	0	0	0	0	0	0	0	0	0	0	0	0	0	0
OTU_1541	1	0	0	0	0	0	1	0	0	0	0	0	0	0	0	0	0	0	0	0	0	0	0	0
OTU_1542	0	0	0	0	0	0	0	0	0	0	8	0	0	0	0	0	0	0	0	0	0	0	0	0
OTU_1543	0	0	0	0	0	0	0	0	0	0	0	0	0	0	0	1	0	0	5	0	0	0	0	0
OTU_1544	0	0	2	0	1	1	0	0	0	0	0	0	0	0	0	0	0	0	0	0	0	0	0	0
OTU_1545	0	0	0	3	0	0	0	0	0	0	0	0	0	0	0	0	0	0	0	0	0	0	0	0
OTU_1546	0	0	0	0	0	0	0	0	0	0	0	0	0	0	0	3	0	0	0	0	0	0	0	0
OTU_1547	0	0	0	0	0	0	0	0	0	0	0	0	0	0	0	2	0	0	0	0	0	0	0	0
OTU_1548	0	2	0	1	3	0	0	0	0	0	0	0	0	0	0	0	0	0	0	0	0	0	0	0
OTU_1549	0	0	0	2	0	0	0	0	0	0	0	0	1	0	0	0	0	0	0	0	0	0	0	0
OTU_1550	0	0	0	0	1	0	0	0	0	0	0	0	0	0	0	0	0	0	0	1	0	0	0	0
OTU_1551	12	27	3	13	1	12	11	39	22	9	28	7	4	0	1	0	2	0	0	1	3	1	0	1
OTU_1552	0	0	0	0	0	0	0	0	2	0	0	0	0	0	0	0	0	0	0	0	0	0	0	0
OTU_1553	0	0	0	0	0	0	0	0	3	0	0	0	0	0	0	0	0	0	0	0	0	0	0	0
OTU_1554	0	1	0	0	0	0	0	0	0	0	0	1	0	0	0	0	0	2	0	0	0	1	0	0
OTU_1555	14	23	0	16	2	12	13	5	21	43	2	14	1	2	3	6	3	0	0	0	4	0	2	0
OTU_1556	104	76	31	38	139	90	36	63	26	61	270	205	15	10	25	24	3	2	54	25	41	64	28	61
OTU_1557	28	40	8	2	2	0	4	3	3	0	2	3	5	2	1	4	0	2	5	4	5	13	4	1
OTU_1558	8	17	16	23	12	28	9	11	16	3	5	16	4	2	1	0	0	0	0	0	0	0	0	1
OTU_1559	0	9	1	2	0	1	1	8	0	3	75	14	1	1	0	0	0	0	0	3	2	1	1	1
OTU_156	0	0	0	0	0	0	0	0	0	0	0	0	1	0	0	0	0	0	0	0	0	0	0	0
OTU_1560	0	0	0	0	7	10	9	0	0	0	0	0	0	0	8	15	17	1	2	4	2	1	1	0
OTU_1561	0	0	0	0	0	0	9	2	5	1	0	0	2	0	0	0	0	0	4	0	1	0	0	0
OTU_1562	3	0	0	4	0	2	6	0	0	0	5	1	0	0	1	0	3	0	0	0	1	0	0	1
OTU_1563	1	0	22	0	0	7	0	0	0	0	1	0	25	0	0	10	1	0	2	0	2	0	13	1
OTU_1564	0	0	2	1	0	3	3	2	1	0	0	0	4	1	2	3	1	1	0	0	1	0	3	0
OTU_1565	0	1	0	0	0	0	0	0	0	1	0	16	0	0	2	0	0	0	0	0	0	0	0	0
OTU_1566	1	0	4	1	1	0	1	0	0	0	0	0	0	2	4	2	1	0	0	0	0	0	1	3
OTU_1567	12	10	7	5	1	0	2	0	0	0	5	0	1	0	0	0	0	0	0	0	0	1	0	0
OTU_1568	0	0	1	0	0	0	2	0	0	1	0	0	0	0	1	0	0	0	0	0	0	0	0	0
OTU_1569	3	15	2	1	0	3	2	9	3	0	5	5	0	1	2	1	1	0	2	4	2	2	2	1
OTU_157	0	0	0	0	0	0	0	0	0	0	0	0	0	0	0	4	0	0	0	0	0	0	0	0
OTU_1570	0	0	0	0	7	0	0	7	0	0	0	0	0	0	0	0	0	0	0	0	0	0	0	0
OTU_1571	0	1	6	0	0	0	0	0	0	0	0	3	0	0	0	0	0	3	0	0	1	0	0	0
OTU_1572	0	0	0	0	0	11	0	0	0	0	0	0	0	0	0	0	0	0	0	0	0	0	0	0
OTU_1573	0	0	1	0	1	0	0	0	1	1	0	0	2	0	2	2	1	0	0	0	0	0	1	0
OTU_1574	0	0	0	0	0	1	0	0	0	6	0	0	1	0	1	1	0	0	1	2	0	0	0	0
OTU_1575	0	0	1	0	0	1	0	0	0	0	0	0	0	0	0	0	0	0	0	0	0	0	4	0
OTU_1576	0	0	0	0	1	0	0	0	0	0	0	0	0	0	0	0	0	0	0	0	0	0	0	0
OTU_1577	0	0	0	0	0	0	0	2	0	0	0	0	0	0	0	0	0	0	0	0	0	0	0	0
OTU_1578	8	5	40	12	126	248	247	6	10	12	14	15	23	11	251	302	757	62	53	68	72	43	98	39
OTU_1579	0	0	4	0	1	3	0	0	0	0	0	0	5	2	1	1	0	2	0	0	0	0	3	0
OTU_158	0	0	0	0	0	0	0	0	0	0	2	0	0	0	0	0	0	0	0	1	8	0	0	0
OTU_1580	0	0	0	0	0	0	0	0	0	0	0	5	0	0	0	0	0	0	0	0	0	1	0	0
OTU_1581	0	0	0	0	2	0	0	0	0	0	1	0	0	0	1	0	0	0	0	0	0	0	0	0
OTU_1582	4	7	6	4	13	6	2	10	13	8	3	10	4	5	7	11	0	4	7	5	5	24	39	31
OTU_1583	0	0	0	0	2	0	0	0	0	1	0	0	1	0	0	0	0	0	0	0	1	0	1	0
OTU_1584	0	0	0	0	0	0	0	0	3	0	0	0	0	0	0	0	0	0	0	0	0	0	0	0
OTU_1585	0	0	0	0	0	1	0	0	0	0	0	0	0	0	0	0	0	0	0	0	0	0	0	0
OTU_1586	4	4	9	7	16	19	17	99	80	180	8	5	4	5	23	27	48	96	72	191	8	4	12	8
OTU_1587	0	0	0	0	0	0	2	0	0	0	0	0	0	0	0	0	0	0	0	4	0	0	0	0
OTU_1588	20	1	41	8	1	1	4	22	4	27	17	7	5	0	0	2	4	4	3	25	13	1	17	7
OTU_1589	0	0	0	0	0	2	0	1	0	0	0	0	1	1	0	0	0	0	0	0	0	0	0	0
OTU_159	3	12	8	10	4	9	4	15	6	1	7	9	0	1	1	2	0	3	0	0	0	0	0	0
OTU_1590	23	35	100	4	0	8	3	4	1	3	45	43	66	6	3	4	5	3	2	6	47	51	61	1
OTU_1591	18	12	6	13	24	15	39	16	6	2	15	19	0	3	4	3	3	0	0	0	2	0	0	6
OTU_1592	0	1	0	0	3	4	6	0	0	0	0	0	0	0	2	7	3	1	0	0	1	0	3	0
OTU_1593	1	0	0	0	0	0	0	0	0	0	18	0	0	0	2	1	0	0	1	0	1	0	2	0
OTU_1594	0	1	6	2	0	6	1	0	0	0	0	0	4	1	0	5	0	0	0	1	1	0	4	0
OTU_1595	0	0	0	0	0	0	3	0	1	1	6	1	0	0	3	0	0	0	0	0	0	0	0	0
OTU_1596	23	61	8	30	0	16	77	19	34	9	14	12	51	26	55	65	26	22	67	30	84	209	33	119
OTU_1597	13	2	15	7	1	9	5	14	11	8	33	21	15	35	15	14	10	2	3	2	10	7	11	7
OTU_1598	0	7	0	2	1	5	1	0	0	0	1	7	0	0	1	0	0	0	0	0	1	0	0	0
OTU_1599	0	0	0	13	0	0	0	0	0	0	0	0	0	0	0	0	0	0	0	0	0	0	0	1
OTU_16	1	1	0	1	0	0	0	1	2	0	0	0	11	14	0	22	28	9	2	1	13	25	18	14
OTU_1600	0	0	4	0	1	0	0	0	0	0	0	0	5	0	0	0	0	0	0	0	0	0	4	0
OTU_1601	0	0	4	0	0	0	0	0	0	0	0	0	6	0	0	0	1	0	0	0	0	0	1	0
OTU_1602	0	0	0	9	0	0	0	0	0	0	0	0	0	0	0	0	0	0	0	0	0	0	0	0
OTU_1603	7	12	0	0	0	0	0	0	6	0	0	0	0	0	0	0	0	0	0	0	0	0	0	0
OTU_1604	4	0	4	0	0	0	0	0	0	0	2	4	0	0	0	0	0	0	0	0	0	0	3	0
OTU_1605	0	1	0	1	0	0	0	0	0	0	0	2	0	0	0	0	0	0	0	0	0	3	0	0
OTU_1606	0	0	2	0	0	0	1	0	0	0	0	0	0	1	0	0	1	0	0	0	0	0	1	0
OTU_1607	0	0	0	0	0	0	3	0	0	0	0	0	0	0	0	0	0	0	0	0	0	0	0	0
OTU_1608	0	0	0	0	0	0	5	2	0	0	0	0	0	0	0	0	0	0	0	0	0	0	0	0
OTU_1609	3	0	0	0	0	0	0	0	0	0	0	0	0	0	0	0	0	0	0	0	0	0	0	0
OTU_161	1	1	7	0	0	0	0	1	0	0	3	0	4	0	0	0	2	0	0	0	1	2	6	0
OTU_1610	0	0	0	0	1	0	2	0	0	1	0	0	0	0	1	0	3	0	0	1	0	1	0	0
OTU_1611	0	0	0	0	0	0	0	0	0	0	0	0	0	0	0	0	0	0	0	0	1	0	6	0
OTU_1612	0	1	1	0	0	1	0	0	0	0	0	0	0	0	0	0	0	0	0	0	1	0	0	0
OTU_1613	0	0	0	1	0	0	0	0	1	0	0	0	0	0	0	0	0	0	0	0	0	0	0	0
OTU_1614	0	0	0	0	0	6	0	1	0	0	0	0	0	0	0	0	0	0	0	0	0	0	0	0
OTU_1615	0	0	0	0	0	0	0	0	0	0	0	0	0	5	0	0	0	0	0	0	1	0	0	0
OTU_1616	0	0	0	0	0	0	0	0	0	0	0	0	0	0	0	0	0	0	0	0	0	0	2	0
OTU_1618	23	98	13	31	21	1	195	11	10	6	89	8	4	28	7	2	11	1	0	3	0	21	25	7
OTU_1619	0	0	2	0	0	0	0	0	0	0	0	0	0	0	0	0	0	0	0	0	0	0	1	0
OTU_162	0	0	0	0	0	0	0	0	1	0	0	0	0	0	0	0	0	0	2	0	9	0	0	0
OTU_1620	0	0	0	2	0	0	0	0	0	0	2	0	0	0	0	0	0	0	0	0	0	0	0	0
OTU_1621	0	0	1	0	0	0	0	1	1	0	0	0	0	0	0	0	0	0	1	0	0	0	0	0
OTU_1622	0	0	0	0	0	0	0	0	0	3	0	0	0	0	0	0	0	0	0	0	0	0	0	0
OTU_1623	0	0	0	0	0	0	0	0	0	0	0	0	0	0	1	0	0	0	0	0	0	0	1	0
OTU_1624	0	0	1	0	0	0	0	0	0	0	0	0	0	0	0	0	0	1	3	0	0	0	0	0
OTU_1625	0	0	0	0	0	0	0	0	0	0	0	0	0	0	0	0	0	0	2	0	0	0	0	0
OTU_1626	2	6	15	11	7	23	6	5	6	4	9	8	23	13	9	34	11	6	4	2	4	5	14	9
OTU_1627	0	2	2	10	33	41	6	8	13	1	3	44	11	0	12	2	0	2	12	6	4	3	2	1
OTU_1628	5	10	10	5	1	17	11	3	1	2	5	10	5	5	7	8	17	6	9	3	5	7	6	4
OTU_1629	0	0	0	0	1	8	5	10	2	0	2	2	0	1	0	0	1	1	0	0	0	0	0	1
OTU_163	0	0	0	0	0	0	0	0	0	0	0	0	0	0	0	0	0	0	1	0	0	0	0	0
OTU_1630	12	7	12	0	2	1	1	1	0	1	26	6	21	1	6	4	7	4	2	2	29	13	21	3
OTU_1631	0	0	2	0	0	2	0	0	0	0	0	0	3	0	2	1	1	1	1	1	0	0	5	0
OTU_1632	0	5	0	0	0	0	0	0	0	18	0	1	2	0	0	4	0	0	0	0	0	0	0	1
OTU_1633	8	5	7	10	1	11	5	9	5	13	18	9	27	58	50	321	239	252	330	203	252	191	214	328
OTU_1634	4	4	10	3	60	102	78	3	2	4	12	4	8	3	122	103	308	25	25	29	27	19	29	17
OTU_1635	0	14	1	1	0	0	0	3	1	0	0	1	0	0	0	0	1	0	0	0	0	0	0	0
OTU_1636	0	4	13	0	0	4	0	1	0	0	0	0	0	0	1	0	0	0	0	0	0	0	0	0
OTU_1637	0	1	0	0	14	0	0	2	0	0	0	0	1	0	0	0	0	0	0	0	0	0	0	0
OTU_1638	0	0	0	0	0	0	0	0	1	11	0	0	1	0	0	0	0	0	1	11	0	0	0	0
OTU_1639	0	0	0	0	0	0	0	0	0	0	0	17	0	0	0	0	0	0	0	0	0	0	0	0
OTU_164	0	0	0	0	0	0	0	3	0	0	0	0	0	0	0	0	0	0	0	0	0	0	0	0
OTU_1640	0	0	0	0	0	1	0	0	9	0	0	0	0	0	1	0	0	0	0	0	0	0	4	0
OTU_1641	0	0	6	0	0	0	0	0	0	0	0	0	5	0	0	0	0	0	0	0	0	0	2	0
OTU_1642	0	0	0	7	0	0	0	0	0	0	0	0	0	0	0	0	0	0	0	0	0	0	0	0
OTU_1643	0	0	0	0	0	0	1	5	0	3	0	0	0	0	0	0	0	0	0	0	0	0	0	0
OTU_1644	0	0	1	0	0	1	1	0	0	0	0	1	0	1	0	2	4	0	0	0	0	0	0	1
OTU_1645	0	0	0	0	0	0	0	0	0	0	6	0	0	0	0	0	0	0	0	0	0	0	0	0
OTU_1646	0	7	0	0	0	0	0	0	0	0	0	0	0	0	0	0	0	0	0	0	0	0	0	0
OTU_1647	0	1	0	17	0	0	0	0	0	0	9	0	0	0	0	0	0	0	1	0	1	0	0	0
OTU_1648	0	0	0	0	1	1	0	0	0	0	0	0	0	0	1	0	1	0	1	2	1	0	0	0
OTU_1649	122	580	340	31	58	75	11	5	39	13	15	26	476	1028	604	88	15	47	1157	11	14	68	46	36
OTU_165	0	1	0	0	5	0	0	0	0	0	11	0	0	0	0	0	0	0	0	0	0	0	0	0
OTU_1650	0	1	0	0	0	0	1	0	0	1	0	0	0	0	0	0	0	1	0	0	0	0	0	0
OTU_1651	0	0	0	0	0	0	0	0	0	0	0	4	0	0	0	0	0	0	0	0	0	0	0	0
OTU_1652	2	2	7	1	10	4	1	3	4	3	2	4	6	2	16	8	6	0	3	4	3	2	5	2
OTU_1653	2	1	1	0	2	0	0	0	0	0	0	0	1	0	1	1	0	2	3	1	1	21	20	16
OTU_1654	1	1	0	1	0	1	0	0	0	0	0	1	0	0	1	1	0	0	0	0	0	0	0	0
OTU_1655	0	0	0	0	1	0	0	0	0	0	0	0	0	0	4	0	1	0	0	0	0	0	0	0
OTU_1656	0	0	0	0	0	3	0	0	0	0	0	0	0	0	0	0	0	0	0	0	0	0	0	0
OTU_1657	0	0	0	0	0	0	1	0	0	0	0	0	0	0	1	1	7	0	0	0	0	0	0	0
OTU_1658	0	0	0	0	3	0	0	0	0	0	0	0	0	0	0	0	0	0	3	0	0	0	0	0
OTU_1659	0	0	2	0	0	0	0	0	0	0	0	0	1	0	0	0	0	0	0	0	0	0	0	0
OTU_166	2	2	1	1	2	1	2	0	1	0	0	2	1	0	0	0	1	0	0	0	0	0	0	0
OTU_1660	0	0	1	4	0	4	1	0	0	0	0	1	1	5	3	4	10	1	0	0	1	1	4	4
OTU_1661	0	0	0	2	0	0	0	0	0	0	0	0	0	0	0	0	0	0	0	0	0	0	0	0
OTU_1662	0	0	0	0	3	0	0	0	0	0	0	0	0	0	0	0	0	0	0	0	0	0	0	0
OTU_1663	0	0	0	0	0	0	1	0	0	0	0	0	0	0	1	0	0	0	0	0	0	0	0	0
OTU_1664	0	0	0	0	0	0	0	1	0	0	0	0	0	0	0	0	0	0	0	0	0	0	0	0
OTU_1665	0	0	0	0	0	0	0	0	0	0	0	0	1	0	0	0	3	0	0	0	0	0	0	0
OTU_1666	0	0	0	0	0	0	1	0	0	0	0	0	0	0	0	0	0	0	0	0	0	0	1	0
OTU_1667	11	16	7	1	38	29	25	3	6	19	27	7	1	2	7	2	0	1	9	4	0	1	0	1
OTU_1668	1	2	10	1	0	0	17	0	1	4	7	11	2	2	0	0	3	0	0	1	2	0	0	0
OTU_1669	12	4	11	4	1	27	8	3	8	1	20	3	0	0	10	0	1	0	0	0	7	1	0	1
OTU_167	0	0	0	0	0	1	0	0	0	0	15	0	0	0	0	0	0	1	0	0	0	0	0	0
OTU_1670	1	0	9	0	0	0	0	0	0	2	0	0	4	1	1	0	0	0	0	6	0	0	6	0
OTU_1671	0	0	5	0	0	0	1	0	0	0	0	2	0	1	0	0	2	0	0	0	0	0	1	7
OTU_1672	4	0	0	0	4	0	1	5	3	0	3	13	1	0	1	0	0	0	1	0	1	0	0	0
OTU_1673	0	0	0	0	0	9	1	0	4	0	0	0	0	0	0	0	0	0	0	0	0	0	0	0
OTU_1674	0	0	4	0	0	0	0	0	0	1	0	1	6	1	0	0	0	0	0	0	0	1	2	0
OTU_1675	0	0	0	0	0	0	0	0	0	0	0	0	0	0	0	0	0	0	2	18	0	0	0	0
OTU_1676	0	0	0	0	0	1	0	1	0	0	1	18	0	0	0	0	0	0	0	0	0	0	0	0
OTU_1677	0	0	0	0	0	0	0	4	0	0	0	0	0	0	0	0	1	0	3	1	0	0	0	0
OTU_1678	5	0	0	0	0	0	0	0	0	0	0	0	0	0	0	0	0	0	0	0	0	0	0	0
OTU_1679	0	0	0	0	1	0	1	0	0	0	0	0	0	0	0	0	2	0	0	0	0	0	1	0
OTU_168	0	2	0	10	7	0	0	0	1	0	0	0	1	0	1	5	0	2	3	0	0	1	1	1
OTU_1680	0	0	0	0	0	0	0	0	1	1	0	0	0	0	0	2	1	0	0	4	0	0	0	0
OTU_1681	0	0	0	0	0	0	7	0	0	0	0	0	0	0	0	0	0	0	0	0	0	0	0	0
OTU_1682	0	0	0	0	0	0	0	0	0	0	0	16	0	0	0	0	0	0	0	0	0	0	0	0
OTU_1683	0	0	0	0	0	0	4	0	0	0	0	0	0	0	0	1	0	0	0	0	1	0	0	0
OTU_1684	0	0	0	0	0	11	4	0	0	0	0	0	0	1	0	0	1	0	0	0	0	2	0	0
OTU_1685	1	0	0	0	0	1	0	0	0	0	0	0	0	0	0	1	0	0	0	0	0	0	0	1
OTU_1686	0	0	0	1	0	1	0	1	1	0	0	0	0	0	0	0	0	0	0	0	0	0	0	0
OTU_1687	3	98	12	5	56	70	60	85	72	183	28	139	25	11	34	393	117	191	160	56	64	30	15	10
OTU_1688	0	0	0	0	0	0	0	1	0	0	0	6	0	1	0	0	0	0	0	0	0	0	0	0
OTU_1689	23	31	0	16	19	15	16	15	24	5	32	18	1	1	0	1	1	1	0	1	2	0	8	4
OTU_1690	0	0	0	0	0	2	0	0	0	0	0	0	0	0	0	0	2	0	0	0	0	0	0	0
OTU_1691	1	0	0	0	0	0	0	2	0	0	1	0	0	0	0	0	0	0	0	0	0	0	0	0
OTU_1692	0	0	0	0	0	0	0	0	0	0	0	7	0	0	1	0	0	0	0	0	0	0	0	0
OTU_1693	108	260	159	189	66	72	33	80	66	96	124	69	9	8	9	2	2	8	52	56	46	10	5	11
OTU_1694	0	0	1	1	0	0	0	0	0	0	0	0	0	0	0	0	0	0	0	0	0	0	0	1
OTU_1695	0	0	0	0	0	1	0	1	0	0	1	0	0	0	0	0	1	0	0	0	0	0	1	0
OTU_1696	0	0	0	0	0	0	1	0	0	0	0	0	0	0	0	0	1	0	0	0	0	0	0	0
OTU_1697	0	0	0	0	0	0	0	0	0	0	0	0	0	0	0	0	0	1	0	0	0	0	0	0
OTU_1698	0	0	0	0	0	0	0	0	1	0	0	0	0	0	0	0	0	0	0	0	0	0	0	0
OTU_1699	0	0	0	0	0	0	0	0	0	0	4	0	0	0	0	0	0	0	0	0	0	0	0	0
OTU_17	0	0	0	0	0	0	0	0	0	0	0	0	0	0	0	0	0	1	0	0	0	0	1	0
OTU_170	0	12	1	5	11	0	2	0	0	0	1	8	0	0	0	0	0	0	0	0	0	1	0	0
OTU_1700	8	0	1	0	0	0	0	0	0	0	0	0	0	0	0	0	0	0	0	0	0	0	1	1
OTU_1701	1	4	0	0	0	2	4	4	2	0	2	1	0	0	0	0	0	0	0	0	0	0	0	0
OTU_1702	1	1	0	1	5	4	0	8	13	0	0	6	2	6	2	1	1	0	1	1	2	0	2	4
OTU_1703	1	0	0	0	0	16	11	1	0	0	26	0	0	0	0	0	0	0	0	0	0	1	0	0
OTU_1704	0	6	7	19	24	44	40	0	38	4	39	14	4	2	2	8	2	0	0	0	1	3	0	0
OTU_1705	0	0	0	0	0	0	0	0	0	0	1	0	0	0	0	0	0	0	0	0	0	0	0	0
OTU_1706	0	0	0	0	0	0	0	0	0	0	0	2	0	0	0	0	0	0	0	0	0	0	0	0
OTU_1707	0	0	0	0	0	0	0	0	3	0	0	2	0	0	0	0	0	0	0	0	0	0	0	0
OTU_1708	0	0	12	1	0	4	1	1	0	1	1	0	6	3	3	2	4	3	0	4	0	0	3	4
OTU_1709	0	0	0	0	0	0	0	0	0	0	0	0	0	1	0	0	1	0	0	0	0	0	0	0
OTU_171	0	0	0	1	0	0	5	0	0	0	0	0	0	0	0	0	0	1	2	0	0	0	0	5
OTU_1710	0	0	0	0	0	1	0	0	0	0	0	0	0	0	1	0	0	0	1	0	0	0	0	1
OTU_1711	1	5	1	2	1	3	0	0	5	11	7	0	6	13	2	3	2	3	7	1	6	10	8	10
OTU_1712	0	0	0	0	0	0	0	0	0	0	0	0	0	0	0	0	2	0	0	0	0	0	0	0
OTU_1713	0	0	0	0	0	0	0	0	0	0	0	0	0	0	0	0	1	0	0	0	0	0	0	0
OTU_1714	0	0	3	1	1	4	1	2	0	1	0	0	5	0	0	9	0	1	0	0	0	0	5	0
OTU_1715	3	21	6	0	0	36	47	3	35	11	28	27	16	16	17	1	14	13	15	17	14	15	39	22
OTU_1716	1	15	2	6	7	2	9	5	6	3	23	38	2	4	0	1	0	1	3	0	1	1	1	2
OTU_1717	1	0	2	15	0	0	0	1	1	0	0	3	3	16	1	0	1	3	1	0	2	0	2	13
OTU_1718	1	0	0	0	0	4	0	0	0	0	17	0	3	0	0	1	0	0	0	0	9	0	2	0
OTU_1719	0	0	0	0	0	0	0	0	0	0	1	0	2	7	11	0	0	0	4	0	0	2	0	0
OTU_172	0	2	5	5	7	5	1	0	0	4	1	1	0	0	0	0	1	0	0	0	0	0	0	1
OTU_1720	0	0	1	0	2	1	0	1	0	0	2	0	0	0	1	0	2	0	0	1	0	1	1	0
OTU_1721	0	12	0	0	0	0	2	0	0	0	0	1	0	0	0	0	1	1	0	0	0	0	0	0
OTU_1722	0	8	1	0	0	0	0	0	0	0	0	0	0	0	0	0	0	0	0	0	0	0	0	0
OTU_1723	0	0	0	0	0	1	0	5	0	0	0	0	0	0	1	0	0	0	0	0	0	0	0	0
OTU_1724	0	3	0	0	8	0	11	8	1	0	1	0	0	2	0	0	0	1	0	0	1	0	0	0
OTU_1725	0	1	5	0	0	0	0	0	0	1	3	0	0	0	0	0	0	0	0	0	0	0	0	0
OTU_1726	0	0	2	1	1	3	1	0	0	1	0	0	2	2	0	2	1	1	0	0	0	0	0	2
OTU_1727	3	0	1	0	0	0	0	0	0	0	0	0	0	0	0	0	0	0	0	0	0	0	0	0
OTU_1728	0	0	2	0	0	0	0	0	0	0	0	0	2	0	1	1	1	0	0	0	0	0	2	0
OTU_1729	0	0	0	0	1	0	2	0	0	0	0	0	0	1	0	0	0	0	0	0	0	0	0	0
OTU_1730	205	219	157	226	378	274	246	141	318	62	288	213	65	60	91	198	352	227	88	16	46	124	65	87
OTU_1731	118	91	565	67	136	52	11	77	81	41	83	65	15	3	3	2	0	1	1	3	6	3	7	2
OTU_1732	1	0	0	1	1	0	0	0	0	0	5	0	0	1	0	3	1	0	0	1	6	0	0	2
OTU_1733	0	0	2	0	0	0	0	0	0	0	0	0	1	0	0	0	0	0	0	0	0	1	1	0
OTU_1734	0	0	0	0	1	0	0	0	0	0	0	0	0	0	0	1	0	1	0	0	0	0	0	0
OTU_1735	0	0	0	0	0	0	2	0	0	0	0	0	0	0	0	0	1	0	0	0	0	0	0	0
OTU_1736	0	8	0	0	0	1	0	0	0	0	0	1	0	0	0	0	0	0	0	0	0	0	0	0
OTU_1737	0	0	0	0	0	0	1	0	0	0	0	0	0	0	0	0	0	0	0	0	0	0	1	0
OTU_1738	0	0	0	0	0	1	0	6	0	0	0	0	0	0	1	0	0	1	0	0	0	0	0	0
OTU_1739	56	40	52	70	33	50	44	43	20	47	34	31	58	116	67	36	128	66	19	75	72	52	33	27
OTU_1740	0	0	0	0	0	0	0	1	0	0	0	0	0	0	0	0	0	0	0	0	0	0	0	0
OTU_1741	5	3	11	1	16	27	21	1	1	0	3	3	6	1	38	25	83	4	4	9	8	10	13	7
OTU_1742	0	0	1	0	0	0	0	0	0	0	0	0	1	0	0	0	0	0	0	0	0	0	0	0
OTU_1743	0	0	0	0	5	0	0	0	0	0	0	0	0	0	0	0	0	0	0	0	0	0	0	0
OTU_1744	0	0	0	6	2	0	0	0	0	0	0	0	0	1	0	0	0	0	0	0	0	0	0	0
OTU_1745	0	0	0	0	0	0	1	0	0	0	0	0	0	0	0	0	0	0	0	0	0	0	0	0
OTU_1746	0	0	0	1	0	0	0	0	0	0	0	0	0	0	0	1	0	0	0	0	0	0	1	0
OTU_1747	0	0	0	0	0	0	0	0	0	0	0	1	0	0	0	0	0	0	0	0	0	1	1	0
OTU_1748	0	0	0	0	0	0	0	0	0	0	0	0	0	0	0	0	0	0	0	0	0	0	0	4
OTU_1749	0	0	3	1	0	4	1	2	5	1	3	1	141	179	104	15	0	1	0	0	9	2	5	2
OTU_175	1	0	2	9	0	0	3	3	0	0	10	2	0	0	0	0	0	1	1	0	0	0	0	0
OTU_1750	13	13	5	79	26	36	1	7	3	10	39	14	1	2	5	1	1	3	1	1	1	1	0	7
OTU_1751	0	0	0	0	0	1	0	46	8	0	0	0	0	1	0	0	0	1	0	0	0	0	0	0
OTU_1752	0	0	3	0	0	2	1	7	10	5	1	0	3	0	1	0	0	13	1	3	0	0	6	0
OTU_1753	0	6	11	4	2	28	0	0	0	0	0	0	1	0	0	0	0	0	0	0	0	0	0	0
OTU_1754	0	0	0	0	1	7	4	2	0	1	1	0	1	1	4	6	5	1	1	3	1	1	4	1
OTU_1755	1	2	18	1	1	1	0	0	3	3	2	7	3	9	6	2	1	2	1	1	7	0	3	0
OTU_1756	0	0	11	0	0	0	0	1	0	0	0	1	8	0	0	1	0	3	0	0	0	0	8	0
OTU_1757	0	0	0	0	0	0	0	0	0	19	0	0	2	0	1	1	0	0	0	0	0	0	0	0
OTU_1758	0	2	0	0	0	0	2	0	3	0	0	0	1	0	0	0	3	4	0	0	0	0	0	0
OTU_1759	0	0	3	2	0	3	0	0	0	0	1	0	0	0	0	3	0	0	0	0	0	0	0	0
OTU_1760	0	1	0	0	1	11	0	0	0	0	0	0	0	0	2	1	0	0	0	0	0	0	0	0
OTU_1761	0	0	0	0	0	0	0	0	0	0	1	1	0	1	0	1	0	0	0	2	0	0	1	2
OTU_1762	0	0	0	0	0	0	0	0	0	0	0	0	0	0	0	0	0	0	0	0	0	1	0	4
OTU_1763	0	0	4	0	0	2	0	0	0	0	0	0	2	1	0	0	0	1	2	0	0	0	1	0
OTU_1764	0	1	0	1	0	0	0	0	0	0	0	3	3	0	0	0	0	0	0	0	0	0	2	0
OTU_1765	331	323	120	304	412	203	479	383	266	888	476	331	369	660	639	410	130	468	483	378	421	334	187	269
OTU_1766	1	0	0	0	2	0	0	0	0	0	0	0	0	0	0	0	0	0	0	0	0	0	0	0
OTU_1767	0	0	4	0	0	0	0	0	0	0	0	0	1	0	0	0	1	0	0	0	0	0	0	0
OTU_1768	0	1	0	0	0	1	0	0	0	0	0	0	1	1	0	1	0	0	0	0	0	0	0	0
OTU_1769	0	0	0	0	0	0	0	2	0	0	0	0	0	0	0	0	0	0	0	0	0	0	0	0
OTU_177	0	0	0	0	0	0	0	0	2	0	0	0	0	0	0	0	0	0	0	0	0	0	0	0
OTU_1770	4	0	1	3	0	6	0	0	0	0	6	1	0	0	0	0	1	0	0	0	0	0	0	0
OTU_1771	2	0	1	0	0	0	0	0	0	0	0	0	0	0	0	0	1	0	0	0	0	0	0	0
OTU_1772	0	0	0	2	0	0	0	0	0	0	0	0	0	0	0	0	0	0	0	0	0	0	1	0
OTU_1773	0	0	0	0	0	0	3	0	0	0	0	0	0	0	1	0	0	0	0	0	0	0	0	0
OTU_1774	0	0	0	0	0	0	0	1	0	0	0	0	0	0	0	0	0	1	0	0	0	0	0	0
OTU_1775	0	0	0	0	0	1	0	0	0	0	0	0	1	0	0	1	0	1	0	0	0	0	0	0
OTU_1776	0	0	0	0	0	0	0	0	0	0	0	0	0	1	0	0	0	0	0	0	0	0	0	1
OTU_1777	0	0	0	0	1	0	0	0	0	0	0	0	0	0	0	0	0	0	0	0	0	0	0	0
OTU_1778	0	1	0	0	0	1	0	0	0	0	0	0	0	0	0	1	0	0	0	0	0	0	1	0
OTU_1779	0	0	0	0	0	0	0	0	1	0	0	0	0	0	0	1	0	0	0	2	0	0	0	0
OTU_1780	8	28	6	15	26	10	22	4	17	19	21	12	4	10	10	1	0	9	4	1	1	6	6	8
OTU_1781	16	18	42	14	2	20	38	29	60	14	28	17	8	1	6	2	4	2	7	2	3	3	4	0
OTU_1782	7	8	3	1	11	0	7	1	6	3	4	24	0	2	2	0	1	0	0	0	2	3	0	1
OTU_1783	6	1	0	0	4	2	0	5	5	3	17	0	0	0	0	0	0	0	0	0	0	0	4	0
OTU_1784	0	28	1	1	1	0	1	0	1	8	2	3	1	0	1	0	0	3	0	5	9	1	0	0
OTU_1785	0	0	0	0	19	8	0	0	0	25	8	0	0	0	0	1	0	0	0	0	1	0	0	0
OTU_1786	6	4	2	0	0	0	5	0	3	0	10	0	0	0	0	0	0	0	0	0	1	0	0	0
OTU_1787	0	1	30	0	0	0	0	0	1	1	12	5	1	0	0	0	0	0	0	0	0	0	2	0
OTU_1788	0	0	0	0	0	2	0	0	0	0	0	20	0	0	0	0	0	0	0	0	0	0	0	0
OTU_1789	0	0	0	0	8	0	0	0	4	1	0	0	0	0	0	0	0	0	0	0	0	0	0	0
OTU_1790	7	0	0	0	0	0	0	0	0	0	0	0	0	0	0	0	0	0	0	0	1	0	0	0
OTU_1791	2	8	0	0	0	0	0	0	0	0	0	1	0	0	0	0	0	0	0	0	0	0	0	0
OTU_1792	0	0	0	0	0	0	4	6	0	0	0	0	0	0	0	0	0	0	0	0	0	0	0	0
OTU_1793	0	0	0	0	0	0	5	0	0	2	0	0	0	0	0	0	1	0	0	1	0	0	0	0
OTU_1794	1	0	0	6	0	0	0	2	0	0	0	0	0	0	0	0	0	0	0	0	0	0	0	0
OTU_1795	0	0	1	0	0	0	1	0	0	0	0	0	1	0	0	0	4	0	0	0	0	0	4	0
OTU_1796	9	5	7	7	9	3	3	4	17	4	13	8	7	1	2	2	0	0	1	0	2	0	2	4
OTU_1797	6	9	5	0	0	8	5	1	5	0	1	0	0	1	0	0	1	0	0	0	0	0	0	0
OTU_1798	0	0	0	0	1	1	0	1	1	1	0	0	0	0	9	0	0	0	0	0	0	0	0	0
OTU_1799	0	0	0	0	0	0	0	0	0	0	1	0	0	0	0	0	0	0	0	0	3	0	0	0
OTU_18	0	0	0	1	0	0	1	0	1	0	0	0	4	8	4	12	9	3	27	7	6	5	0	1
OTU_1800	14	9	14	2	4	1	7	6	0	2	33	7	5	2	1	1	14	10	0	1	35	5	3	1
OTU_1801	0	0	0	0	0	0	0	0	0	0	0	3	0	0	0	0	0	0	0	0	0	0	0	0
OTU_1802	0	0	0	0	0	0	0	0	1	0	0	0	0	0	1	0	1	0	1	0	0	0	0	0
OTU_1803	0	1	0	0	0	0	0	0	0	0	0	0	0	0	0	0	0	0	0	0	0	0	0	0
OTU_1804	0	1	3	0	3	0	0	3	0	0	0	0	2	1	1	6	0	0	0	0	1	0	0	1
OTU_1805	0	0	0	1	0	0	0	0	0	0	0	0	0	0	0	0	0	0	0	0	0	0	0	0
OTU_1806	0	0	0	0	1	2	0	0	0	0	0	0	0	1	0	1	0	0	0	0	0	0	1	0
OTU_1807	0	1	0	0	0	0	0	0	0	0	0	0	0	0	0	0	0	0	0	0	0	0	0	0
OTU_1808	20	35	7	10	9	2	8	5	5	9	14	29	1	3	9	0	2	1	1	0	1	2	8	0
OTU_1809	302	310	240	64	38	24	204	104	114	71	181	28	11	7	2	1	9	6	4	5	14	7	1	1
OTU_181	0	0	0	0	0	0	0	0	0	2	0	1	0	0	0	0	0	0	0	2	0	0	0	0
OTU_1810	0	5	0	0	1	0	1	87	5	0	0	0	0	1	0	0	0	2	0	0	0	0	0	0
OTU_1811	10	9	27	0	0	1	2	0	0	0	7	12	13	0	0	0	0	0	0	0	9	9	16	0
OTU_1812	0	1	0	0	23	3	8	19	8	12	1	14	1	0	1	0	2	1	0	0	6	0	0	1
OTU_1813	0	0	0	0	0	0	0	2	0	0	0	0	0	0	0	10	2	31	0	1	0	0	0	0
OTU_1814	8	20	68	7	9	6	4	2	17	1	0	10	5	0	1	0	0	0	0	0	5	1	2	0
OTU_1815	3	3	7	1	0	1	0	0	0	0	2	4	5	0	0	0	0	0	0	0	3	4	4	0
OTU_1816	0	0	0	0	10	0	0	0	0	0	16	0	0	0	0	0	0	0	0	0	0	0	0	0
OTU_1817	0	0	0	0	2	0	0	0	0	0	10	0	0	0	0	0	0	0	0	0	0	0	0	0
OTU_1818	0	0	0	0	0	0	0	0	0	16	13	35	0	0	1	1	0	0	0	0	1	9	0	0
OTU_1819	0	8	5	5	8	13	1	1	1	0	0	1	2	2	1	1	0	0	0	0	0	1	0	1
OTU_1820	0	0	0	0	0	0	0	2	0	7	0	0	0	0	0	0	0	0	0	0	0	0	0	0
OTU_1821	0	0	3	0	0	6	0	4	0	1	0	1	2	0	0	1	0	0	0	0	5	0	0	0
OTU_1822	0	0	0	0	0	0	0	0	0	1	0	10	1	0	0	0	0	0	0	0	0	2	0	0
OTU_1823	0	0	0	0	0	0	0	0	0	0	0	0	0	0	0	0	0	0	0	20	1	0	0	0
OTU_1824	3	0	3	3	6	5	5	1	0	0	1	3	0	1	0	0	0	1	0	0	1	4	0	0
OTU_1825	0	0	0	0	6	0	0	0	0	0	0	0	0	0	0	0	0	0	0	0	0	0	0	0
OTU_1826	1	0	5	1	0	0	2	0	0	0	2	3	4	0	0	1	2	1	3	0	0	1	2	1
OTU_1827	0	0	0	0	0	0	0	0	9	0	0	0	0	0	0	0	0	0	0	0	0	0	0	0
OTU_1828	0	0	0	0	0	0	1	2	1	0	0	0	0	1	0	0	1	5	0	0	0	0	0	0
OTU_1829	0	0	0	3	0	1	0	0	0	0	0	0	0	0	0	0	0	0	0	0	0	0	0	0
OTU_183	0	0	0	0	1	0	0	0	0	0	2	0	0	2	0	0	0	0	0	0	0	0	0	6
OTU_1830	1	2	2	1	2	1	1	0	0	0	0	0	0	2	0	2	0	0	0	0	0	0	0	0
OTU_1831	0	9	0	0	0	0	0	0	0	0	0	1	0	0	0	0	0	0	0	0	0	2	0	0
OTU_1832	57	75	59	54	72	61	42	71	30	90	55	66	21	24	25	13	3	7	8	4	7	8	11	14
OTU_1833	0	0	0	0	0	0	0	0	0	0	0	0	0	0	0	0	0	0	0	0	0	0	0	5
OTU_1834	0	0	0	0	0	0	0	0	0	0	0	0	0	7	1	0	1	1	0	1	0	0	0	0
OTU_1835	0	0	0	0	0	0	0	0	0	0	0	0	0	1	0	1	0	0	0	0	0	0	5	0
OTU_1836	5	0	0	0	0	0	0	0	0	0	1	0	0	0	0	0	0	0	0	0	0	0	0	0
OTU_1837	0	0	1	1	2	5	2	5	4	1	0	1	1	1	5	7	8	6	4	5	1	0	0	0
OTU_1838	0	1	1	0	1	0	0	0	0	0	0	2	1	0	1	1	0	0	0	0	0	1	0	1
OTU_1839	0	0	0	0	0	2	0	0	0	0	0	0	0	0	0	0	0	0	0	0	0	0	0	0
OTU_184	0	0	0	0	0	0	0	0	0	0	0	0	0	0	0	0	0	0	0	0	0	2	0	0
OTU_1840	0	0	0	0	0	0	0	1	0	0	0	0	0	0	0	0	0	0	0	0	0	0	0	0
OTU_1841	0	0	0	0	0	0	0	0	0	0	0	0	0	1	2	0	0	0	0	0	0	0	1	0
OTU_1842	0	5	0	0	0	1	0	1	1	12	1	12	0	1	1	0	0	0	0	0	0	0	0	0
OTU_1843	1	1	0	1	0	0	0	0	0	0	3	1	0	1	0	0	1	1	0	0	4	0	0	1
OTU_1844	0	0	0	0	0	0	0	0	0	0	0	0	1	0	0	0	0	0	0	0	0	0	0	1
OTU_1845	2411	3307	1318	2499	1883	3487	1499	6227	3036	5083	1530	3487	336	495	425	83	83	210	133	285	188	211	69	69
OTU_1846	0	0	0	0	0	0	0	0	0	0	0	0	0	0	0	1	0	0	0	0	0	0	0	0
OTU_1847	0	0	0	0	0	0	0	0	0	0	0	0	0	0	0	0	0	0	0	0	0	0	1	0
OTU_1848	0	1	0	0	0	1	0	0	0	0	0	0	1	3	0	20	0	8	0	1	0	14	13	33
OTU_1849	2	1	1	0	11	3	10	17	1	1	0	10	1	1	1	0	3	2	0	0	0	3	1	2
OTU_185	0	0	4	0	0	0	0	8	0	0	0	0	0	0	0	0	0	3	0	0	0	0	0	0
OTU_1850	0	0	1	9	0	1	0	0	0	0	0	0	1	11	0	2	0	0	0	0	1	0	0	17
OTU_1851	4	2	7	1	0	0	0	1	0	0	12	1	0	1	0	0	5	1	0	1	7	2	0	0
OTU_1852	0	0	0	0	0	0	0	0	0	0	0	14	0	0	0	0	0	1	0	0	0	1	6	0
OTU_1853	4	3	2	1	8	8	1	2	0	5	37	1	3	0	3	19	3	21	0	0	3	1	1	1
OTU_1854	2	6	1	9	0	0	0	0	6	0	10	0	0	1	0	0	0	0	0	0	1	0	0	4
OTU_1855	0	0	1	1	0	0	0	3	3	3	0	0	1	0	0	0	0	6	1	2	1	0	0	0
OTU_1856	0	0	4	1	0	2	1	1	0	1	0	1	1	0	1	7	0	0	0	0	1	0	2	0
OTU_1857	0	0	0	0	0	0	0	0	0	0	0	0	0	0	0	1	0	0	0	0	9	5	0	0
OTU_1858	0	3	0	1	0	0	1	0	0	0	0	3	0	0	1	0	4	0	0	0	0	5	1	0
OTU_1859	0	0	0	0	0	0	0	9	1	0	0	0	0	0	0	0	0	0	3	0	0	0	0	0
OTU_186	0	0	0	0	0	0	10	1	5	0	0	0	0	0	0	0	0	0	0	0	2	0	0	0
OTU_1860	2	2	1	0	3	1	0	1	1	1	3	1	2	0	0	0	0	0	0	0	1	1	2	0
OTU_1861	0	7	1	0	0	0	0	0	0	0	0	3	1	0	0	1	0	0	0	0	0	3	1	0
OTU_1862	0	1	0	0	0	0	0	2	6	4	0	0	0	2	0	1	0	3	2	1	0	0	0	0
OTU_1863	1	0	6	1	0	2	0	0	0	0	3	0	5	2	0	1	0	2	0	2	2	0	4	1
OTU_1864	1	0	0	0	0	0	0	0	0	2	1	0	0	0	0	1	0	0	0	2	0	2	1	0
OTU_1865	0	0	0	0	0	0	0	0	6	0	0	0	0	0	0	0	0	0	0	0	0	0	1	0
OTU_1866	0	0	0	0	0	0	0	0	0	3	0	0	0	0	0	0	0	0	0	3	0	0	0	0
OTU_1867	1	0	0	0	0	0	0	0	0	0	1	0	0	0	0	0	0	0	0	0	0	0	0	0
OTU_1868	0	0	4	0	0	0	0	1	0	0	3	0	1	0	1	0	0	0	0	0	0	0	0	0
OTU_1869	0	0	0	0	0	0	0	1	0	0	0	0	0	0	1	3	1	0	0	0	0	0	1	0
OTU_187	0	0	0	0	0	0	0	8	8	0	0	0	0	0	0	0	0	11	5	0	0	0	0	0
OTU_1870	0	2	0	0	0	0	0	1	0	0	5	0	0	0	1	0	0	0	0	0	0	0	0	0
OTU_1871	0	0	0	0	0	2	0	0	0	0	0	0	0	0	0	2	0	0	0	0	0	0	0	0
OTU_1872	0	1	0	0	0	0	1	0	0	0	0	2	1	0	0	0	0	0	0	0	0	1	0	0
OTU_1873	0	0	0	0	0	0	0	0	0	0	0	0	1	0	1	0	1	0	0	0	0	1	0	0
OTU_1874	0	0	1	0	0	0	0	0	0	0	0	1	0	0	0	0	5	0	0	0	0	0	0	0
OTU_1875	0	0	0	2	0	1	0	0	0	0	0	0	0	2	0	1	0	0	0	0	0	0	0	1
OTU_1876	0	0	0	0	0	0	0	0	3	0	0	1	0	0	0	0	0	0	0	0	0	0	0	0
OTU_1877	0	0	0	0	0	0	0	0	0	0	0	0	4	0	0	0	0	0	0	0	0	0	0	0
OTU_1878	0	0	0	0	0	1	0	0	0	0	0	0	0	0	0	0	0	0	1	0	0	0	0	0
OTU_1879	0	1	0	0	0	0	0	0	0	0	0	0	0	0	0	0	0	0	0	0	0	0	0	0
OTU_188	5	0	0	0	0	0	0	0	0	0	0	0	0	0	0	0	0	0	0	0	1	0	0	0
OTU_1880	158	173	53	207	130	122	61	209	84	232	119	226	21	53	24	18	8	5	7	22	28	16	5	44
OTU_1881	0	0	0	0	0	0	0	0	0	1	0	0	0	0	0	0	0	0	0	0	0	0	0	0
OTU_1882	0	0	0	0	0	0	0	0	0	0	0	0	1	0	0	0	0	0	0	0	0	1	0	0
OTU_1883	40	20	29	9	7	0	0	31	1	39	35	66	4	2	2	0	0	1	0	0	0	1	0	1
OTU_1884	24	19	0	7	0	58	73	21	15	13	34	15	4	3	4	2	5	7	8	6	2	4	4	9
OTU_1885	14	0	0	0	9	3	0	0	0	0	3	0	0	1	2	0	0	0	0	0	3	0	2	2
OTU_1886	0	0	0	0	0	0	0	0	0	36	1	0	0	0	1	0	0	0	0	2	0	0	0	0
OTU_1887	0	0	0	37	0	0	0	0	0	0	0	0	2	1	0	0	0	0	0	0	0	0	0	0
OTU_1888	0	0	0	6	0	20	0	0	0	0	0	1	0	0	0	0	0	0	0	0	0	0	0	0
OTU_1889	6	12	40	14	4	36	18	1	6	10	18	26	14	9	2	3	6	11	0	1	11	10	10	3
OTU_189	0	0	0	0	0	0	0	0	0	0	0	0	0	7	0	0	0	0	0	0	0	0	0	0
OTU_1890	0	0	0	0	0	0	4	1	0	1	11	0	0	0	0	0	1	0	0	0	0	0	0	0
OTU_1891	0	0	0	0	0	14	0	0	5	0	0	0	0	0	0	1	0	0	0	0	0	7	0	0
OTU_1892	0	1	0	0	0	9	0	0	0	0	0	0	0	0	0	1	0	0	0	0	0	0	0	0
OTU_1893	3	1	0	1	0	0	0	0	0	0	0	0	0	0	0	0	0	0	0	0	0	0	0	0
OTU_1894	0	5	1	0	5	0	0	0	1	1	0	8	1	0	0	1	1	5	0	0	0	3	1	2
OTU_1895	0	0	0	11	0	0	0	0	0	0	0	0	0	0	0	0	0	0	0	0	0	0	0	0
OTU_1896	0	1	0	0	0	0	0	0	0	0	0	5	0	0	0	0	0	0	0	0	0	1	0	0
OTU_1897	0	0	3	2	1	10	0	0	0	2	0	0	5	1	2	2	0	0	0	2	1	0	4	0
OTU_1898	0	0	0	0	2	0	3	0	0	0	0	0	0	0	0	0	1	0	0	0	0	0	0	0
OTU_1899	0	0	0	0	0	0	2	0	0	0	0	0	0	5	0	0	0	0	0	0	0	0	0	0
OTU_190	0	0	0	0	0	1	1	3	0	0	0	2	1	1	0	0	0	0	0	0	0	0	0	0
OTU_1900	0	0	0	0	0	0	0	0	2	0	0	0	0	0	0	0	1	0	4	0	0	0	0	1
OTU_1901	0	0	0	0	0	1	1	1	0	0	0	5	0	0	0	1	2	0	0	0	1	0	0	0
OTU_1902	0	2	3	0	0	0	0	0	0	0	0	1	6	0	0	1	0	0	0	0	1	2	2	0
OTU_1903	0	0	1	0	0	0	0	0	0	0	0	0	1	0	0	0	0	0	0	0	0	0	0	0
OTU_1904	0	0	1	0	0	0	0	0	0	0	0	0	1	0	0	0	0	0	0	0	0	0	1	0
OTU_1905	0	0	0	2	1	1	2	0	0	0	0	1	0	1	2	1	5	1	1	2	1	0	0	0
OTU_1906	1	0	0	1	0	1	0	0	0	0	0	0	0	0	0	0	0	1	0	1	2	0	0	0
OTU_1907	0	0	0	0	1	3	0	0	0	0	0	1	0	0	0	5	0	0	0	0	0	0	0	0
OTU_1908	0	0	0	1	0	1	0	0	0	0	0	0	0	0	0	0	0	0	0	0	0	0	0	0
OTU_1909	0	0	0	0	0	0	0	1	0	0	0	0	0	0	0	0	0	0	0	0	0	0	0	0
OTU_191	0	0	0	3	0	0	0	0	0	0	0	0	0	0	0	0	0	0	0	0	0	0	0	0
OTU_1910	0	0	1	0	0	0	0	0	0	0	0	0	2	0	0	0	0	0	0	0	0	0	0	0
OTU_1911	0	0	0	0	0	0	0	2	0	0	0	0	0	0	0	0	0	0	0	0	0	0	0	0
OTU_1912	0	0	0	0	0	0	0	0	0	0	1	0	1	0	0	0	0	0	0	0	0	0	0	0
OTU_1913	0	0	0	0	0	1	0	0	0	0	0	0	0	0	1	0	0	0	0	0	0	0	0	0
OTU_1914	0	0	0	0	1	0	0	0	0	0	0	0	1	0	0	0	0	0	0	0	0	0	0	0
OTU_1915	0	0	0	0	0	1	0	0	0	0	0	0	0	0	0	0	0	0	0	0	0	0	0	0
OTU_1916	0	0	0	0	0	1	0	0	0	0	0	0	0	0	0	0	0	0	0	0	0	0	0	0
OTU_1917	0	0	0	0	0	1	0	0	0	0	1	0	0	0	0	0	0	0	0	0	0	0	0	0
OTU_1918	0	0	0	0	0	0	0	0	0	0	0	0	0	0	0	0	0	0	0	0	0	0	0	1
OTU_1919	3	3	65	12	21	40	15	14	20	7	16	3	38	30	40	43	28	7	10	11	12	4	31	15
OTU_192	0	0	0	0	0	0	0	0	0	0	10	0	1	0	1	0	0	0	0	0	0	0	0	0
OTU_1920	1	3	2	0	2	5	2	63	67	105	1	4	7	6	3	5	3	66	64	106	5	2	2	1
OTU_1921	2	1	14	7	8	4	0	1	0	1	2	0	5	4	6	1	0	0	0	2	0	0	3	1
OTU_1922	0	0	5	0	0	0	0	0	0	0	0	0	8	0	0	0	0	0	0	0	0	0	10	0
OTU_1923	0	0	0	0	3	0	0	0	0	1	0	0	0	0	11	0	3	1	1	3	1	3	2	3
OTU_1924	0	0	0	0	0	0	7	0	0	0	0	0	1	0	0	0	10	0	0	0	1	0	0	0
OTU_1925	6	1	3	0	0	0	0	11	0	0	6	1	8	6	1	1	1	2	1	7	0	3	5	5
OTU_1926	0	3	1	0	0	0	1	2	0	2	6	1	0	1	0	0	1	0	1	1	0	2	4	0
OTU_1927	1	0	1	1	0	3	1	1	0	1	3	0	3	3	1	2	6	1	1	0	3	0	0	1
OTU_1928	0	0	0	0	0	0	3	0	0	0	0	0	0	0	0	0	0	0	0	0	0	0	0	7
OTU_1929	11	1	1	0	1	5	1	0	1	7	3	1	6	5	11	0	0	4	4	1	1	2	4	1
OTU_1930	0	0	0	5	0	0	0	0	0	0	0	0	1	0	0	0	0	0	0	0	0	0	1	0
OTU_1931	0	3	0	0	0	0	0	2	0	1	0	2	0	0	0	0	0	2	1	0	0	2	0	0
OTU_1932	0	0	0	7	0	0	0	0	0	0	0	0	0	0	0	0	0	0	0	0	0	0	0	0
OTU_1933	0	0	0	0	0	1	4	1	0	1	0	0	0	0	0	0	0	0	0	0	0	0	0	0
OTU_1934	0	0	14	7	1	6	7	0	1	3	0	3	9	9	1	10	9	1	0	4	1	1	8	10
OTU_1935	1	10	36	16	6	23	22	10	20	210	19	12	968	745	387	11	3	20	6	45	46	2	25	18
OTU_1936	0	0	0	3	0	0	0	0	0	0	0	0	0	0	0	0	0	0	0	0	0	0	0	0
OTU_1937	0	0	0	0	0	0	0	0	0	0	0	0	0	0	0	0	0	0	9	0	0	5	0	0
OTU_1938	0	2	1	0	0	0	0	0	0	0	0	1	0	0	0	0	0	0	0	0	0	0	0	0
OTU_1939	0	0	0	0	1	0	1	0	0	3	0	3	0	0	0	0	1	3	0	1	0	0	1	0
OTU_194	31	38	31	23	18	116	56	94	823	48	70	48	340	358	426	122	61	180	103	93	93	90	74	72
OTU_1940	0	0	0	0	0	0	0	1	0	0	0	0	0	0	0	0	3	0	0	0	0	0	0	0
OTU_1941	0	0	0	0	0	0	0	0	0	0	0	0	0	0	3	0	0	0	0	0	0	0	0	0
OTU_1942	0	0	0	0	0	0	0	1	2	1	0	0	0	0	0	0	0	0	1	0	0	1	0	0
OTU_1943	0	0	0	0	0	0	0	0	0	0	0	0	0	0	0	0	0	0	0	3	0	0	0	0
OTU_1944	0	0	0	0	0	0	0	0	0	0	0	0	0	0	0	0	0	0	0	0	0	2	0	0
OTU_1945	1	0	0	0	0	0	0	0	0	0	0	3	0	0	0	0	0	0	0	0	0	0	0	0
OTU_1946	0	0	0	0	0	0	0	0	0	0	0	1	0	0	0	1	0	1	0	0	0	0	0	2
OTU_1947	0	0	2	0	1	0	1	0	0	1	1	3	0	1	1	3	2	0	0	2	2	0	0	1
OTU_1948	0	0	3	1	0	0	0	0	0	0	0	0	0	0	0	0	0	0	0	0	0	0	0	0
OTU_1949	0	0	0	0	0	0	0	0	0	2	1	0	0	0	0	0	0	0	0	0	0	0	0	0
OTU_195	0	0	0	0	0	0	0	0	0	0	0	1	0	0	0	0	0	0	0	0	0	0	0	0
OTU_1950	6	1	12	2	4	13	13	5	1	1	8	0	16	7	16	18	13	6	3	0	11	0	6	2
OTU_1951	7	5	3	3	1	4	1	3	2	0	19	13	2	1	6	7	11	10	0	7	22	10	4	1
OTU_1952	2	3	0	11	3	26	0	11	26	2	10	1	2	2	0	8	0	0	0	0	1	0	0	0
OTU_1953	0	0	0	0	0	0	11	0	0	0	5	0	0	0	0	0	0	0	0	0	0	0	0	0
OTU_1954	0	0	2	3	0	2	0	0	2	0	1	0	1	0	2	0	3	0	0	2	0	0	0	0
OTU_1955	0	0	0	0	0	13	0	0	0	0	0	0	1	0	0	0	0	0	0	0	0	0	0	0
OTU_1956	0	0	0	0	0	0	5	0	0	0	0	0	0	1	0	0	0	0	0	0	0	3	0	0
OTU_1957	0	0	1	2	0	1	0	0	0	0	0	0	1	0	1	0	2	0	1	0	0	0	4	1
OTU_1958	1	0	1	1	1	1	0	1	0	0	1	0	1	2	3	1	0	0	0	0	0	0	0	0
OTU_1959	0	0	1	0	2	2	0	0	0	1	1	0	1	0	4	0	0	0	0	0	0	0	1	1
OTU_196	0	0	0	0	0	0	0	0	0	0	0	1	0	0	0	0	0	0	0	0	0	0	0	0
OTU_1960	0	0	3	0	0	1	0	0	0	0	0	0	3	0	0	0	1	1	0	0	0	0	2	0
OTU_1961	0	0	2	2	0	0	0	0	0	0	0	0	0	1	1	1	0	0	0	1	0	0	2	0
OTU_1962	0	0	0	13	0	0	0	0	0	0	0	0	0	0	0	0	0	0	0	0	0	0	0	2
OTU_1963	0	1	39	0	14	1	2	0	0	0	0	42	4	1	1	0	0	0	0	0	0	1	0	0
OTU_1964	7	0	0	0	0	0	0	0	0	0	1	0	0	0	0	0	0	0	0	0	1	0	0	0
OTU_1965	0	0	0	9	0	0	0	0	0	0	0	0	0	0	0	0	0	0	0	0	0	0	0	0
OTU_1966	0	0	1	0	3	0	0	0	0	2	0	6	0	1	0	0	0	0	0	0	0	1	0	0
OTU_1967	0	0	0	0	0	0	0	2	0	3	0	0	0	0	0	0	0	1	1	0	0	0	0	0
OTU_1968	0	0	0	0	0	0	0	5	0	0	0	0	0	0	0	0	0	0	0	0	0	0	0	0
OTU_1969	0	9	0	0	0	1	0	0	0	0	0	0	0	0	0	0	0	0	0	0	0	0	0	0
OTU_197	0	0	0	0	0	0	0	0	0	0	0	0	0	0	0	0	0	0	0	3	0	0	0	0
OTU_1970	0	1	1	0	0	0	0	0	0	0	0	0	0	0	0	0	0	2	0	0	0	3	1	0
OTU_1971	0	0	1	0	0	0	0	0	0	0	0	0	0	1	0	0	0	0	0	0	0	0	0	2
OTU_1972	0	0	0	0	1	0	0	0	0	0	0	0	0	0	0	0	0	0	0	0	0	3	0	0
OTU_1973	0	0	0	0	0	0	0	0	0	0	0	0	0	0	7	0	0	0	0	0	0	0	0	0
OTU_1974	2	5	39	8	9	25	17	11	3	9	3	3	37	29	16	10	22	4	5	14	3	4	18	14
OTU_1975	1	1	4	0	0	0	4	5	6	0	1	1	1	0	0	0	0	0	1	0	1	0	1	0
OTU_1976	0	0	0	0	0	0	0	0	0	0	0	0	1	0	0	1	0	0	0	2	0	1	0	0
OTU_1977	0	0	2	0	0	0	5	0	0	0	0	0	0	0	1	0	1	0	0	0	0	0	0	0
OTU_1978	0	0	0	0	0	0	0	0	0	0	0	0	0	0	1	0	0	0	0	0	0	0	1	0
OTU_1979	0	0	1	1	0	0	0	0	0	0	0	0	0	0	0	0	0	0	0	0	0	0	0	1
OTU_198	1	0	0	0	0	15	1	285	0	3	11	0	0	0	1	0	1	13	1	3	2	0	0	0
OTU_1980	0	0	0	1	1	0	0	0	0	0	0	0	0	0	0	0	0	0	0	0	0	0	0	0
OTU_1981	0	0	0	0	9	0	0	0	0	0	0	0	0	0	0	0	0	0	0	0	0	2	0	0
OTU_1982	0	0	0	0	0	0	0	0	0	0	0	0	1	0	0	2	0	0	0	0	0	0	0	0
OTU_1983	0	0	1	0	0	0	0	1	0	0	0	0	0	0	0	0	0	0	0	1	1	0	0	0
OTU_1984	0	0	0	0	0	0	0	0	0	0	0	2	0	0	0	0	0	0	0	0	0	0	0	0
OTU_1985	1	0	5	0	29	1	2	1	2	0	1	0	2	0	58	0	0	1	1	0	2	1	0	0
OTU_1986	0	0	0	0	0	0	1	0	0	0	0	0	0	0	0	0	0	0	0	0	0	0	0	0
OTU_1987	22	34	22	90	1	39	48	8	47	93	958	28	18	15	14	7	5	0	2	7	35	0	2	2
OTU_1988	0	0	0	0	0	0	2	0	0	0	0	0	0	0	0	0	0	0	0	0	1	0	1	1
OTU_1989	0	0	0	0	0	0	0	0	0	0	0	0	0	0	0	0	0	0	1	0	0	0	0	0
OTU_199	17	10	5	22	24	73	12	13	2	8	14	14	7	4	2	9	5	4	0	2	5	5	5	20
OTU_1990	0	0	0	0	0	0	0	1	0	0	0	0	0	0	0	0	0	1	0	0	0	0	0	0
OTU_1991	0	0	0	0	0	0	0	0	0	0	0	0	0	0	0	0	0	0	0	0	0	0	0	1
OTU_1992	2	1	2	2	2	5	4	41	14	48	1	2	1	0	2	4	7	27	19	39	1	0	0	3
OTU_1993	0	0	1	0	0	0	1	0	0	1	1	0	73	0	0	0	0	13	0	0	0	0	1	1
OTU_1994	0	0	0	1	0	13	5	0	1	0	0	0	0	0	9	6	11	2	1	1	1	4	7	2
OTU_1995	21	41	85	30	51	67	8	2	3	3	5	6	9	37	38	68	25	6	5	3	8	11	8	19
OTU_1996	0	0	0	0	0	1	1	0	31	0	0	0	1	1	0	0	1	0	18	0	0	0	0	0
OTU_1997	9	0	0	6	15	4	0	0	0	0	0	0	0	1	0	0	0	0	0	0	1	0	0	4
OTU_1998	0	0	2	0	0	0	0	0	0	0	0	1	4	5	0	0	0	0	0	0	0	0	2	8
OTU_1999	5	0	0	1	0	0	1	0	0	0	0	2	0	0	0	0	0	1	0	0	2	5	0	7
OTU_2	3	7	1	1	2	0	0	3	2	0	4	1	5	9	5	2	3	6	3	1	5	20	13	19
OTU_200	0	0	0	0	0	0	0	0	0	0	8	0	0	0	0	0	0	0	0	0	0	0	0	0
OTU_2000	3	11	2	9	0	0	0	1	1	0	0	0	9	12	2	0	0	0	0	0	0	0	0	1
OTU_2001	0	0	0	0	0	2	2	1	2	0	0	0	0	0	0	3	3	0	2	0	0	0	0	1
OTU_2002	7	0	0	0	3	0	0	0	0	0	1	0	0	0	0	0	0	0	0	0	0	0	0	0
OTU_2003	0	0	0	0	4	0	0	0	5	0	0	0	0	0	0	0	0	0	1	0	0	0	0	0
OTU_2004	0	0	4	0	0	10	0	0	0	0	0	0	0	4	1	0	0	0	0	0	0	0	0	0
OTU_2005	0	0	0	0	1	1	0	1	0	0	1	1	0	0	1	0	0	0	1	0	3	2	0	0
OTU_2006	0	0	1	0	0	0	0	0	0	0	0	0	2	1	0	1	0	0	0	0	0	1	3	0
OTU_2007	8	8	16	7	7	11	0	1	0	0	7	0	2	1	10	9	0	2	0	0	11	0	1	1
OTU_2008	0	0	0	0	0	0	0	4	0	0	0	0	0	0	0	0	0	1	0	0	0	0	0	0
OTU_2009	0	0	1	1	1	0	0	0	0	0	0	0	0	1	0	0	0	0	0	0	0	0	0	0
OTU_201	6	0	0	0	0	0	0	0	0	0	1	0	0	0	0	0	0	0	0	0	0	0	0	0
OTU_2010	0	0	0	0	0	0	0	0	0	0	0	0	0	2	0	0	0	0	0	0	0	0	0	1
OTU_2011	0	0	0	0	0	0	0	0	0	0	0	0	0	0	0	0	0	1	0	0	0	1	0	0
OTU_2012	0	0	1	0	0	0	0	0	0	0	0	0	0	1	0	0	1	0	0	0	0	0	0	0
OTU_2013	0	0	0	0	0	4	0	0	0	0	0	0	0	0	0	1	0	0	0	0	0	0	0	0
OTU_2014	398	356	253	438	358	142	350	181	116	303	290	295	38	47	61	5	27	12	4	42	30	22	10	21
OTU_2015	0	0	0	0	0	0	0	0	0	0	0	0	0	0	0	0	0	0	0	0	0	0	1	0
OTU_2016	0	1	0	0	0	0	0	0	0	0	0	0	0	0	0	0	0	0	0	0	0	0	0	0
OTU_2017	0	1	0	0	0	0	0	0	0	0	0	0	0	0	0	0	0	0	0	0	0	2	0	0
OTU_2018	0	0	0	0	0	1	0	0	0	0	0	0	1	0	0	1	0	0	0	0	0	0	0	0
OTU_2019	8	1	0	0	22	10	0	13	1	0	0	0	6	3	2	0	0	0	4	0	1	0	0	0
OTU_202	0	0	3	0	0	0	0	0	0	0	0	0	0	3	0	0	0	0	0	0	0	0	0	0
OTU_2020	0	0	0	0	0	0	0	0	0	0	1	0	0	0	0	0	0	0	0	0	1	0	0	0
OTU_2021	0	0	0	0	0	0	0	0	0	0	0	0	0	0	0	0	0	1	0	0	0	0	0	0
OTU_2022	0	0	0	0	0	0	0	0	0	0	0	0	0	0	0	2	0	0	0	0	0	0	0	0
OTU_2024	8	14	32	20	20	12	11	3	0	0	4	7	8	25	16	13	36	2	0	0	3	10	3	15
OTU_2025	1	3	0	19	0	0	0	22	1	20	16	20	6	1	0	0	0	0	0	0	0	0	2	0
OTU_2026	5	0	1	34	0	1	12	0	1	1	6	0	9	15	9	0	1	8	0	2	0	2	0	6
OTU_2027	1	0	9	8	0	0	8	8	0	0	5	20	1	0	0	0	0	4	0	1	0	2	0	1
OTU_2028	10	0	3	0	1	0	0	15	0	1	1	2	3	0	2	0	1	1	0	0	0	0	5	0
OTU_2029	0	2	3	0	0	7	3	0	0	1	5	2	2	0	4	3	8	3	3	0	2	2	1	1
OTU_203	0	3	2	0	0	1	5	4	5	0	0	0	0	1	3	0	0	0	0	0	0	1	4	0
OTU_2030	1	2	6	1	0	0	3	1	0	0	4	2	1	0	0	0	2	0	1	1	5	2	8	0
OTU_2031	0	0	0	0	11	0	0	0	0	0	0	0	0	0	9	0	0	1	0	0	0	0	0	0
OTU_2032	6	0	0	0	0	0	0	15	0	0	1	0	0	0	0	0	0	1	0	0	0	0	0	0
OTU_2033	0	0	3	0	12	0	0	0	0	0	0	0	0	0	0	0	0	0	0	0	0	0	0	0
OTU_2034	5	0	0	0	7	0	0	0	0	0	1	0	0	0	0	0	0	0	0	0	0	0	0	0
OTU_2035	0	0	0	0	0	9	0	0	0	0	0	0	1	0	0	0	0	0	0	0	0	0	0	0
OTU_2036	0	0	0	0	0	0	0	0	0	0	0	9	0	1	0	0	0	1	0	0	0	0	0	0
OTU_2037	0	0	0	0	0	0	0	3	0	0	0	0	4	0	3	0	2	0	0	0	0	0	2	0
OTU_2038	0	0	0	0	0	0	0	0	0	0	0	2	5	2	0	0	0	0	0	0	0	0	0	1
OTU_2039	0	1	3	0	0	1	0	0	0	0	0	0	2	0	0	0	0	0	0	0	0	0	1	4
OTU_204	0	0	0	0	0	0	0	0	0	0	0	0	0	0	0	0	0	0	3	0	0	0	0	0
OTU_2040	0	0	2	0	0	0	0	0	0	0	0	0	4	0	0	0	0	0	0	0	0	0	1	0
OTU_2041	0	0	1	0	0	2	0	0	1	0	1	0	1	0	0	3	0	0	1	1	1	0	1	0
OTU_2042	0	2	0	0	0	0	2	0	0	0	0	0	0	0	0	0	0	0	0	0	0	0	0	0
OTU_2043	0	0	0	2	0	0	0	0	1	0	0	0	0	1	0	0	0	0	0	0	0	0	0	0
OTU_2044	0	0	2	2	0	0	0	1	0	0	0	1	3	1	2	1	0	0	0	0	0	0	1	1
OTU_2045	0	0	0	2	0	0	2	0	0	0	1	0	1	0	0	0	1	0	0	0	0	0	0	0
OTU_2046	0	0	0	0	0	0	0	0	2	0	0	0	0	0	0	0	0	0	1	0	0	0	0	0
OTU_2047	34	45	30	54	69	30	22	2	32	34	36	109	9	5	5	6	2	7	0	2	9	11	2	4
OTU_2048	20	169	19	59	29	14	68	109	18	17	30	95	36	40	65	64	45	98	62	64	39	123	47	60
OTU_2049	0	0	0	0	1	1	0	0	0	0	0	0	0	0	0	0	0	0	0	0	0	0	0	0
OTU_2050	0	0	0	0	0	0	0	0	4	0	0	0	0	0	0	0	0	0	0	0	0	0	0	0
OTU_2051	90	16	4	14	6	7	213	211	314	102	299	380	18	10	14	0	13	3	25	4	31	22	5	19
OTU_2052	0	1	0	0	0	0	0	0	0	0	0	1	0	0	0	0	0	0	0	0	0	0	0	0
OTU_2053	0	0	1	0	0	0	0	0	0	0	0	0	0	0	0	0	0	0	0	0	0	0	0	0
OTU_2054	0	0	0	1	0	0	0	0	0	0	0	0	0	0	0	0	0	0	0	0	0	0	0	0
OTU_2055	0	0	1	0	0	1	0	0	0	0	0	0	0	0	0	1	0	0	0	0	0	0	0	0
OTU_2057	1	3	9	7	31	18	36	19	23	20	12	8	17	6	63	30	108	56	43	40	25	21	44	17
OTU_2058	0	0	0	0	0	0	0	10	0	0	0	0	0	0	0	0	0	0	0	0	0	0	0	0
OTU_2059	0	0	0	0	0	0	0	0	1	0	1	0	0	0	0	0	0	0	1	0	0	0	0	0
OTU_206	1	0	0	8	0	0	0	0	1	0	0	0	0	2	0	0	0	0	0	0	0	1	0	1
OTU_2060	0	0	0	0	0	0	0	0	1	0	0	0	1	1	0	0	0	0	0	0	0	0	0	0
OTU_2061	0	0	0	0	0	0	0	0	0	1	0	0	0	0	0	0	0	1	0	0	0	0	0	0
OTU_2062	0	0	0	0	0	0	0	0	0	0	0	1	1	0	0	0	0	0	0	0	0	0	0	0
OTU_2063	0	0	0	0	0	0	0	0	0	0	0	0	0	0	0	0	0	1	0	0	0	0	0	0
OTU_2064	0	0	0	1	0	0	0	1	0	0	0	0	0	2	1	1	0	0	0	0	0	0	0	0
OTU_2065	0	0	0	0	0	0	0	0	0	0	0	0	0	0	0	0	2	0	0	1	0	0	0	0
OTU_2066	0	0	0	0	0	0	0	0	0	0	0	0	0	0	0	0	0	0	0	0	0	0	0	2
OTU_2067	0	0	7	0	0	0	0	0	0	0	0	0	1	0	0	0	0	0	0	0	0	0	0	1
OTU_2068	14	3	12	15	0	5	2	4	1	5	27	14	2	0	0	6	1	29	58	31	19	5	1	7
OTU_2069	20	0	3	4	38	54	20	1	15	8	4	42	0	1	6	4	1	0	0	0	1	20	3	5
OTU_207	0	0	0	5	0	0	0	0	0	0	0	0	0	0	0	0	0	0	0	0	0	0	0	0
OTU_2070	4	10	5	7	14	18	22	7	21	3	11	32	0	1	3	1	3	0	0	0	2	2	0	0
OTU_2071	2	1	1	0	7	14	15	3	5	4	1	0	1	1	13	23	32	7	12	11	6	5	10	4
OTU_2072	0	0	2	3	30	0	0	0	0	0	0	0	0	4	0	0	0	0	0	0	0	0	0	0
OTU_2073	22	143	26	114	45	57	40	68	46	33	29	31	18	51	20	26	15	37	19	7	26	17	8	17
OTU_2074	0	0	0	0	0	0	13	0	0	1	0	0	0	0	0	0	0	0	0	0	0	0	0	0
OTU_2075	0	0	3	0	10	4	2	0	17	16	1	1	3	2	27	0	1	1	19	19	1	2	4	2
OTU_2076	0	0	1	1	1	0	3	1	0	0	0	0	0	0	0	0	4	4	1	0	0	0	1	1
OTU_2077	0	0	0	0	0	0	13	0	2	0	0	0	0	0	1	0	0	0	0	0	0	0	0	0
OTU_2078	2	0	8	3	2	1	6	0	0	0	0	0	1	0	1	1	2	0	0	0	0	0	0	0
OTU_2079	0	0	1	0	0	0	2	1	0	1	1	0	2	0	0	0	9	1	0	0	0	0	0	0
OTU_208	23	23	3	32	5	15	16	26	5	33	7	14	0	3	1	0	0	1	2	6	1	1	3	3
OTU_2080	0	18	0	0	0	0	0	0	0	0	0	1	0	0	0	0	0	0	0	0	0	0	0	0
OTU_2081	0	0	1	0	5	3	2	1	0	0	1	0	0	1	5	1	3	2	1	1	1	1	1	0
OTU_2082	5	1	0	0	0	0	0	0	0	0	6	0	0	0	0	0	0	0	0	0	0	0	0	0
OTU_2083	0	0	0	0	0	0	9	7	0	1	0	0	0	0	0	0	0	0	1	0	0	0	3	1
OTU_2084	1	0	0	0	0	0	0	7	0	0	0	0	1	0	0	0	0	0	0	0	0	0	1	0
OTU_2085	0	0	0	0	0	0	0	0	0	6	0	4	0	0	0	0	0	0	0	0	0	0	0	0
OTU_2086	0	0	0	0	0	0	0	0	6	0	0	0	0	0	0	0	0	0	1	0	0	0	0	0
OTU_2087	0	0	2	0	0	0	0	0	1	0	0	0	0	0	2	0	1	0	0	0	0	0	0	0
OTU_2088	0	0	0	0	0	0	0	1	0	0	0	0	0	0	0	0	0	3	0	1	0	0	0	0
OTU_2089	0	0	1	1	8	0	0	0	0	1	0	0	0	0	1	0	0	0	0	0	0	0	0	0
OTU_209	0	0	0	0	0	0	0	0	0	0	0	0	0	0	0	0	0	6	0	0	0	0	0	0
OTU_2090	0	4	1	0	0	0	0	1	7	0	0	0	0	0	0	0	0	0	0	0	0	0	0	0
OTU_2091	68	130	148	500	79	77	45	45	336	373	112	361	28	21	16	4	8	5	21	15	7	11	72	18
OTU_2092	0	0	0	0	0	0	0	0	0	0	5	0	0	0	0	0	0	0	0	0	0	0	0	0
OTU_2093	0	0	0	0	0	0	0	0	0	0	0	0	0	0	0	3	0	0	0	0	0	0	0	0
OTU_2094	0	10	0	0	0	0	2	0	0	0	0	0	0	0	0	1	1	1	0	0	0	1	0	2
OTU_2095	0	4	0	0	0	0	0	0	0	0	0	1	0	0	0	0	0	0	0	0	0	0	0	0
OTU_2096	0	0	0	0	0	2	0	0	0	0	0	0	0	0	0	1	0	0	0	0	0	0	0	0
OTU_2097	0	0	0	0	0	0	0	0	0	0	0	0	2	0	0	0	0	0	0	0	0	0	0	0
OTU_2098	0	0	0	0	0	0	0	0	0	0	0	0	0	0	3	0	1	0	0	0	0	0	0	0
OTU_2099	2	3	3	2	5	8	8	12	31	34	0	4	3	0	11	9	11	22	31	42	3	2	3	3
OTU_21	3	4	0	0	0	0	0	0	0	0	0	0	1	7	3	0	0	1	0	0	0	3	0	0
OTU_210	3	0	0	0	0	0	0	0	0	0	0	0	0	0	0	0	0	0	0	0	1	0	0	0
OTU_2100	0	0	0	0	0	4	0	0	0	0	0	0	0	0	0	0	0	0	0	0	0	0	0	0
OTU_2101	0	0	0	0	0	0	0	0	0	1	0	0	0	0	0	0	0	0	0	0	0	0	1	0
OTU_2102	0	0	0	0	0	0	0	0	0	0	0	0	2	0	0	0	0	0	0	0	0	0	0	0
OTU_2103	4	0	2	0	0	0	0	0	0	0	1	0	0	0	0	0	1	0	0	1	0	0	0	0
OTU_2104	0	0	1	0	0	0	0	0	0	0	0	0	0	0	2	2	1	0	0	0	0	0	0	0
OTU_2105	0	0	0	0	1	0	0	0	0	0	0	0	0	0	3	0	0	0	0	0	0	0	0	0
OTU_2106	0	0	0	0	1	0	0	0	0	0	0	0	0	0	0	0	0	0	0	0	0	0	0	0
OTU_2107	0	0	1	0	0	0	0	0	0	0	0	0	1	0	0	0	0	0	0	0	0	0	0	0
OTU_2108	0	0	0	0	0	0	0	0	0	0	0	0	0	0	0	0	1	0	0	0	0	0	0	0
OTU_2109	0	0	0	0	0	0	0	1	0	0	0	0	0	0	0	0	0	0	0	0	0	0	0	0
OTU_211	0	0	1	0	0	2	0	0	0	0	0	0	0	0	0	1	0	0	0	0	0	0	4	0
OTU_2110	0	0	0	0	0	0	0	0	0	0	1	0	0	0	0	2	0	0	0	0	0	0	0	0
OTU_2111	0	1	0	0	0	0	0	0	0	0	0	3	0	0	0	0	0	0	0	0	0	0	0	0
OTU_2112	0	0	1	0	0	0	0	0	0	0	0	0	0	0	0	0	0	0	0	0	0	0	0	0
OTU_2113	2	2	20	10	0	36	14	1	5	4	13	1	8	6	4	29	19	8	2	8	8	3	12	6
OTU_2114	44	58	81	3	16	23	0	0	1	0	9	14	1	3	1	0	0	0	1	0	0	2	3	0
OTU_2115	6	20	16	7	7	11	2	9	0	0	15	25	1	4	9	7	3	10	1	0	16	19	2	8
OTU_2116	22	69	13	29	18	24	87	5	1	1	4	7	2	9	3	1	2	0	1	0	0	4	0	0
OTU_2117	1	0	11	0	0	0	0	0	0	0	0	1	15	1	1	1	1	0	0	0	0	2	12	0
OTU_2118	0	0	0	0	0	19	0	6	0	0	0	0	1	0	0	1	0	0	0	0	0	3	1	0
OTU_2119	80	476	91	25	19	91	45	42	89	30	78	54	276	288	289	21	28	17	181	277	298	71	44	45
OTU_212	0	0	1	0	7	0	0	0	0	0	0	0	0	0	1	0	0	0	0	0	0	0	0	0
OTU_2120	0	0	0	0	0	0	1	0	0	0	0	16	0	0	0	0	0	0	0	0	0	1	0	0
OTU_2121	1	0	0	0	4	0	4	0	3	1	0	5	0	0	1	0	0	0	0	0	0	1	0	0
OTU_2122	1	0	0	1	1	3	0	0	0	0	1	0	0	2	2	1	0	0	1	0	2	0	0	0
OTU_2123	0	0	0	0	0	0	1	0	1	3	0	0	0	0	0	0	0	1	6	2	0	0	0	0
OTU_2124	1	0	0	0	0	11	0	0	0	0	1	0	2	1	1	16	0	1	0	0	0	1	0	0
OTU_2125	4	0	0	0	0	0	1	0	0	0	0	0	0	0	0	0	1	0	0	0	0	0	0	1
OTU_2126	0	11	0	0	0	0	0	0	0	0	0	0	0	0	0	5	1	3	0	0	0	0	1	0
OTU_2127	0	0	0	0	0	0	3	1	1	0	0	0	0	3	4	1	0	2	1	0	1	1	1	1
OTU_2128	0	1	0	2	0	0	0	0	3	4	0	0	0	0	0	0	0	2	3	3	0	0	1	1
OTU_2129	0	1	3	0	0	0	0	0	0	0	1	0	1	0	0	1	0	0	0	0	1	1	1	0
OTU_213	0	1	0	0	4	0	0	0	0	0	0	1	0	0	0	0	0	0	0	0	0	0	0	0
OTU_2130	0	0	3	0	0	0	0	0	0	1	0	0	3	0	0	0	0	0	0	0	0	0	4	0
OTU_2131	0	0	0	0	0	0	0	0	0	0	0	0	0	0	0	0	0	0	0	0	0	0	0	11
OTU_2132	0	0	0	0	5	0	0	0	0	0	0	0	0	0	0	0	0	0	0	0	0	0	0	0
OTU_2133	0	23	13	0	0	1	0	0	3	0	0	0	4	7	0	0	3	0	2	0	12	2	6	0
OTU_2134	0	7	0	0	0	0	0	0	0	0	0	1	0	0	0	0	0	0	0	0	0	0	0	0
OTU_2135	0	0	0	0	0	2	1	0	0	0	0	0	0	0	1	1	2	0	0	2	0	0	0	0
OTU_2136	1	4	0	2	0	1	4	0	2	0	0	0	3	0	7	1	0	0	1	1	4	4	0	1
OTU_2137	0	1	0	1	0	1	0	0	0	0	0	0	0	1	0	0	1	0	0	0	1	0	0	0
OTU_2138	0	0	0	0	0	0	1	0	0	1	0	0	0	0	0	0	2	0	2	1	0	0	0	0
OTU_214	0	0	0	0	0	0	0	0	6	0	0	0	0	0	0	0	0	0	0	0	0	0	0	0
OTU_2140	0	0	0	0	0	0	0	0	0	0	0	0	1	0	0	3	1	0	0	1	0	0	0	0
OTU_2141	0	1	0	0	0	0	0	0	0	0	0	0	0	0	0	0	0	0	0	0	1	0	0	0
OTU_2142	6	0	3	0	1	0	0	10	0	0	0	0	0	0	0	0	0	0	0	0	0	0	0	0
OTU_2143	0	3	4	0	0	0	1	3	0	0	0	5	1	0	1	0	0	0	1	1	0	0	7	1
OTU_2144	95	54	29	67	93	38	47	53	68	17	76	76	44	33	69	31	11	8	4	5	16	13	4	14
OTU_2145	0	0	0	3	0	0	0	0	0	0	0	0	0	0	0	0	0	0	0	0	0	0	0	0
OTU_2146	0	0	0	0	2	0	0	1	0	0	0	0	0	0	0	0	0	0	0	0	0	0	0	0
OTU_2147	0	0	0	0	0	2	0	0	0	0	0	0	0	0	0	2	0	0	0	0	0	0	0	0
OTU_2148	0	0	4	0	0	0	0	0	0	0	0	0	0	0	0	0	0	0	0	0	0	0	0	0
OTU_2149	0	0	2	0	0	0	0	0	2	0	0	0	0	0	0	0	0	0	0	0	0	0	0	0
OTU_2150	0	1	0	2	0	0	0	0	0	0	0	0	0	0	0	0	0	0	0	0	0	0	0	0
OTU_2151	1	0	1	1	1	1	0	0	0	0	0	0	0	0	0	0	0	0	0	0	0	0	0	0
OTU_2152	0	0	0	0	0	1	0	0	0	0	0	0	0	0	0	0	0	0	0	0	0	0	0	0
OTU_2153	0	6	2	5	4	2	4	3	5	0	1	3	2	3	0	1	1	3	3	0	1	1	0	0
OTU_2154	0	0	0	0	0	0	0	9	0	0	0	0	1	0	0	0	0	0	0	0	0	0	0	0
OTU_2155	0	1	0	0	0	0	0	0	0	0	0	1	0	0	0	0	0	0	0	0	0	0	0	0
OTU_2156	0	2	1	0	0	0	0	0	0	0	0	0	0	1	0	0	0	0	1	0	0	0	0	4
OTU_2157	0	0	2	0	0	0	0	0	0	0	0	0	0	0	0	0	1	0	0	0	0	0	1	0
OTU_2158	0	2	1	0	0	0	0	0	0	0	0	1	0	0	0	2	0	0	3	2	0	2	2	0
OTU_2159	62	149	49	79	176	189	159	117	117	18	100	102	34	65	45	36	25	31	47	10	29	38	31	32
OTU_216	0	0	0	0	0	0	0	0	0	0	0	0	0	0	0	0	0	0	0	0	0	0	0	2
OTU_2160	45	72	27	17	29	37	15	25	21	8	21	24	8	27	1	47	62	27	12	1	7	10	2	6
OTU_2161	0	0	14	43	24	5	0	6	0	0	0	0	0	2	0	0	0	0	0	1	1	0	0	0
OTU_2162	0	0	1	0	40	0	0	0	0	0	0	0	0	0	0	0	0	0	0	0	0	0	0	0
OTU_2163	0	0	1	0	0	0	0	28	0	0	0	0	0	0	0	0	0	1	0	0	0	0	0	0
OTU_2164	2	4	4	0	8	1	0	12	2	3	0	0	2	0	3	0	1	2	2	0	1	0	0	0
OTU_2165	0	23	0	0	4	1	0	0	0	0	0	1	0	0	0	1	0	1	0	0	1	1	0	0
OTU_2166	0	0	0	0	0	0	0	0	0	0	0	0	0	0	0	0	0	0	10	10	11	0	1	0
OTU_2167	0	1	0	5	1	0	0	0	0	0	0	5	0	3	2	0	0	0	0	0	0	1	0	0
OTU_2168	0	0	0	0	0	0	7	0	0	0	1	1	0	0	0	0	1	0	0	0	0	0	0	0
OTU_2169	11	0	3	0	1	3	0	1	1	3	12	0	1	0	0	0	0	0	0	0	0	0	0	0
OTU_217	0	0	0	0	0	0	0	0	0	0	0	0	0	2	0	1	1	0	0	0	0	0	0	0
OTU_2170	0	0	0	0	0	0	0	0	0	0	0	0	3	2	2	0	0	0	0	0	0	0	0	6
OTU_2171	0	0	0	0	0	0	9	0	0	0	0	0	0	0	0	0	1	0	0	0	0	0	0	0
OTU_2172	0	0	0	0	9	0	0	0	0	0	0	0	0	0	1	0	0	0	0	0	0	0	0	0
OTU_2173	0	0	0	3	6	0	9	0	0	0	2	0	0	1	4	0	0	0	0	0	0	0	0	0
OTU_2174	0	0	0	0	0	0	0	0	1	0	0	0	0	0	0	0	0	0	7	1	0	0	0	0
OTU_2175	0	0	2	0	0	0	0	0	0	0	0	0	2	0	0	0	0	0	0	0	1	0	1	0
OTU_2176	0	0	0	0	1	0	2	0	0	0	0	0	0	0	0	0	4	0	0	0	0	0	0	0
OTU_2177	0	0	0	0	1	0	0	0	0	0	1	0	0	0	1	0	0	0	0	0	0	0	0	0
OTU_2178	1	3	8	0	2	0	3	0	1	0	7	2	2	0	0	0	0	0	0	0	4	2	5	1
OTU_2179	0	0	0	0	0	0	0	0	0	0	0	0	0	0	0	0	1	1	0	0	1	1	0	1
OTU_218	6	2	3	7	6	0	18	0	6	1	1	9	6	10	2	6	4	6	0	6	1	2	7	2
OTU_2180	0	0	1	0	0	0	1	0	0	0	0	0	0	0	0	1	1	0	0	0	0	0	0	1
OTU_2181	1	0	4	0	0	1	0	0	1	0	0	1	6	0	0	1	0	0	1	0	1	0	6	0
OTU_2182	0	0	0	5	0	0	0	0	0	0	0	0	0	0	0	0	0	0	0	0	0	0	0	0
OTU_2183	0	0	0	6	0	0	0	0	0	0	0	0	0	0	0	0	0	0	0	0	0	0	0	0
OTU_2184	0	0	0	0	0	0	0	0	0	3	0	0	0	0	0	0	0	0	0	0	0	0	0	0
OTU_2185	0	0	0	0	0	0	0	0	3	0	0	0	0	0	0	0	0	0	0	0	0	0	0	0
OTU_2186	0	0	0	0	0	1	0	0	0	0	1	0	0	0	0	0	0	0	1	1	0	0	0	0
OTU_2187	0	0	2	0	0	0	0	0	0	0	0	0	0	0	0	0	0	0	0	0	0	0	1	0
OTU_2188	0	0	0	0	0	1	0	0	0	0	0	0	0	1	0	0	0	0	0	0	0	0	0	0
OTU_2189	0	0	0	0	0	1	0	0	0	0	0	0	0	0	0	0	1	0	0	0	0	0	0	0
OTU_219	0	0	0	0	0	0	0	1	0	0	0	1	0	2	6	4	2	3	2	0	1	0	0	5
OTU_2190	0	1	1	0	0	0	0	1	0	0	0	0	0	0	0	0	0	1	0	0	0	0	0	0
OTU_2191	0	0	0	0	0	0	0	0	0	0	0	1	0	0	0	0	0	0	0	0	0	0	0	0
OTU_2192	0	0	0	1	0	0	0	0	0	0	0	0	0	1	0	0	0	0	0	0	0	0	0	0
OTU_2193	7	23	15	17	29	15	12	25	26	7	12	8	7	5	1	2	0	9	5	0	2	1	1	2
OTU_2194	15	30	10	0	2	0	1	4	0	0	27	26	13	0	11	0	1	3	1	3	21	25	13	1
OTU_2195	33	5	1	1	7	3	13	2	15	6	7	4	3	1	2	1	1	0	2	0	2	0	1	0
OTU_2196	1	0	1	1	0	2	0	6	6	44	1	3	1	1	0	0	0	7	5	29	0	0	2	0
OTU_2197	0	1	1	1	34	1	0	0	0	0	1	1	2	2	59	0	2	0	3	0	1	0	0	1
OTU_2198	0	0	1	0	33	0	0	0	0	0	0	0	0	0	0	0	0	0	0	0	0	0	0	0
OTU_2199	8	3	32	38	41	47	34	7	14	16	9	15	35	35	13	31	25	3	15	6	21	2	25	18
OTU_220	0	0	0	0	0	0	0	0	0	0	0	0	0	0	0	3	0	1	0	0	0	0	7	6
OTU_2200	0	0	2	23	0	0	0	0	0	0	0	0	0	0	0	0	0	0	0	0	0	0	0	0
OTU_2201	0	0	1	0	0	1	3	2	3	1	1	0	1	0	2	1	2	4	0	2	3	0	1	0
OTU_2202	1	2	20	0	0	0	0	0	0	0	0	0	1	0	0	0	0	1	0	0	0	0	0	0
OTU_2203	0	0	0	1	0	13	1	1	12	4	0	0	0	0	0	0	0	0	0	0	0	0	0	0
OTU_2204	0	0	0	0	0	0	0	0	0	0	0	0	0	0	0	0	1	0	0	0	0	0	8	0
OTU_2205	0	1	28	0	0	0	0	1	0	0	0	0	1	0	0	0	0	0	0	0	0	0	2	0
OTU_2206	0	0	0	0	0	0	3	10	2	0	0	0	0	1	1	0	0	0	0	0	0	0	0	0
OTU_2207	0	5	9	1	0	0	0	5	0	0	0	0	1	0	6	0	0	0	6	0	4	1	1	0
OTU_2208	4	0	0	0	0	0	0	0	0	0	0	0	0	0	0	0	0	0	0	0	0	0	0	0
OTU_2209	577	300	197	567	159	693	332	408	388	253	576	390	29	37	56	9	11	8	10	3	14	7	4	13
OTU_221	0	0	4	0	2	0	2	0	1	0	0	0	0	0	0	0	0	0	0	0	0	0	0	0
OTU_2210	0	0	0	0	1	1	0	0	0	0	0	0	1	0	0	1	1	0	0	1	0	0	2	2
OTU_2211	0	0	2	0	0	1	0	6	0	0	0	0	0	0	0	0	0	0	0	0	0	0	0	0
OTU_2212	0	0	1	0	0	0	0	1	0	0	1	0	0	0	0	0	0	0	0	0	0	1	0	0
OTU_2213	0	0	0	0	0	0	0	7	0	0	0	0	0	0	0	0	0	0	0	0	0	0	0	0
OTU_2214	0	0	0	0	0	0	0	0	1	0	0	4	0	0	0	0	0	0	0	0	0	0	0	0
OTU_2215	0	0	0	0	0	2	0	0	0	0	0	0	3	0	0	1	0	0	0	0	0	0	1	0
OTU_2216	0	0	5	0	0	0	0	0	0	0	2	0	2	0	0	0	0	0	0	0	0	0	1	0
OTU_2217	0	0	0	0	0	0	0	0	2	0	0	0	0	0	0	0	0	0	1	0	0	0	0	0
OTU_2218	0	0	0	0	0	0	0	0	0	0	0	0	0	0	3	0	0	0	0	0	0	0	0	0
OTU_2219	0	0	0	0	0	0	0	0	7	0	0	0	0	0	0	0	0	0	0	0	0	0	0	0
OTU_222	0	0	0	0	0	0	0	0	0	0	2	0	0	0	0	0	0	0	0	0	6	0	0	0
OTU_2220	0	0	0	0	0	0	0	0	0	0	0	0	0	0	0	0	0	3	0	0	0	0	0	0
OTU_2221	0	0	0	0	0	0	0	0	1	0	0	0	0	0	0	0	0	0	0	0	0	0	2	0
OTU_2222	0	1	1	0	0	0	0	1	0	0	2	0	0	0	1	0	0	0	0	0	0	1	0	0
OTU_2223	0	0	0	0	0	0	1	0	0	0	0	0	0	0	0	0	0	1	0	0	0	0	1	0
OTU_2224	0	0	0	0	0	0	0	0	1	1	0	0	0	0	0	0	0	0	0	0	0	0	0	0
OTU_2225	8	0	0	4	0	0	1	0	3	4	0	14	0	0	0	0	0	0	0	1	0	2	0	0
OTU_2226	0	0	0	0	0	0	0	0	0	0	0	0	0	0	0	0	0	4	0	1	0	0	0	0
OTU_2227	1	13	16	3	8	0	0	19	2	0	1	4	1	1	2	0	1	3	13	5	3	6	4	0
OTU_2228	0	0	0	0	0	0	0	0	0	0	0	0	0	0	0	0	0	0	0	0	0	1	2	1
OTU_2229	1	0	0	0	0	0	0	0	0	0	1	0	0	0	0	0	0	0	0	0	0	0	0	0
OTU_223	0	0	0	0	0	0	0	0	5	0	0	0	1	1	0	0	1	6	3	0	3	0	0	2
OTU_2230	0	1	2	0	0	0	0	0	0	0	0	1	1	0	0	0	0	0	0	0	0	0	0	0
OTU_2231	0	0	1	0	0	0	0	0	0	0	0	0	1	0	0	0	0	0	0	0	0	0	0	0
OTU_2232	0	0	0	0	0	0	0	0	1	0	0	0	0	0	0	0	0	0	0	0	0	0	0	0
OTU_2233	1	0	0	0	0	0	0	0	0	0	0	0	0	0	0	0	0	0	0	0	3	0	0	0
OTU_2234	33	43	112	118	73	56	92	16	18	29	29	28	13	76	54	14	109	5	4	11	5	14	10	35
OTU_2235	1	0	13	7	5	7	2	1	0	1	5	1	11	7	5	6	2	1	1	3	2	0	5	4
OTU_2236	1	25	0	0	7	2	2	0	21	1	1	3	0	1	0	0	0	1	1	0	0	1	2	7
OTU_2237	1	9	16	0	0	0	0	1	0	2	1	11	16	0	0	0	3	0	1	0	1	9	9	0
OTU_2238	1	1	14	0	0	1	0	1	0	0	4	0	9	0	0	0	0	0	0	0	3	1	7	0
OTU_2239	9	13	1	5	4	0	0	0	0	2	5	0	0	0	1	1	0	0	0	0	1	0	1	0
OTU_224	0	0	0	0	0	0	1	1	0	0	0	0	13	10	6	1	4	19	0	0	0	0	0	0
OTU_2240	0	0	0	0	2	1	2	0	0	0	0	0	0	0	0	0	9	0	0	0	0	0	1	0
OTU_2241	0	0	0	0	0	0	20	1	0	1	0	0	0	0	0	0	0	0	0	0	0	0	0	0
OTU_2242	0	0	0	0	0	0	2	11	3	0	0	0	0	0	0	0	0	0	0	0	0	0	0	0
OTU_2243	0	1	1	0	0	0	0	0	1	0	0	4	0	0	0	0	0	1	1	2	0	2	0	0
OTU_2244	0	0	0	0	0	15	1	0	0	0	0	0	0	1	0	1	0	0	0	0	0	0	0	0
OTU_2245	0	0	0	0	11	0	0	0	0	0	0	0	0	0	0	0	0	0	0	0	0	0	0	0
OTU_2246	2	1	1	1	1	0	0	1	1	26	1	1	1	0	0	10	17	12	6	1055	54	9	13	6
OTU_2247	0	0	1	1	0	0	0	0	0	0	0	0	1	0	0	0	0	0	2	0	0	0	0	3
OTU_2248	0	0	8	2	3	4	0	2	0	0	1	0	7	3	7	4	0	1	2	1	1	0	5	1
OTU_2249	0	0	0	0	0	0	0	0	5	0	0	0	0	0	0	0	0	0	0	0	0	0	0	0
OTU_225	0	0	0	0	4	0	0	0	3	0	0	0	0	0	0	0	0	0	0	0	0	0	0	0
OTU_2250	0	0	0	0	0	0	0	0	1	0	0	0	2	0	0	0	0	0	1	0	0	0	0	0
OTU_2251	4	0	0	0	0	0	0	2	0	0	3	0	0	0	2	1	0	0	0	0	0	0	0	1
OTU_2252	0	0	0	0	0	0	0	1	0	0	1	0	0	0	0	0	2	0	1	0	0	0	0	0
OTU_2253	0	0	0	0	0	0	0	1	0	1	0	0	0	0	0	0	0	1	0	0	0	0	0	0
OTU_2254	0	0	0	0	0	0	0	1	0	1	0	0	0	0	0	0	0	1	0	1	0	0	0	0
OTU_2255	1	0	0	0	0	0	0	0	0	0	0	0	0	0	0	1	0	0	0	0	0	0	0	0
OTU_2256	14	1	26	1	0	3	0	1	0	0	24	5	21	2	0	1	1	2	3	1	26	3	24	0
OTU_2257	0	0	0	2	0	0	0	1	0	0	0	0	0	0	2	0	0	0	0	0	0	0	0	0
OTU_2258	0	0	0	0	0	1	0	0	1	0	0	0	0	0	0	1	0	0	0	0	0	0	0	0
OTU_2259	0	0	0	0	0	0	1	0	0	0	0	2	0	0	0	0	0	0	0	0	0	0	0	0
OTU_226	0	0	0	0	0	0	2	0	0	0	0	0	0	0	0	0	0	0	0	0	0	0	0	0
OTU_2260	0	0	0	0	0	1	0	0	5	0	0	0	0	0	0	0	0	0	0	0	0	0	0	0
OTU_2261	0	0	0	1	0	0	0	0	0	0	1	0	0	0	0	0	0	0	0	0	0	0	1	0
OTU_2262	0	1	0	0	0	0	0	0	0	0	4	0	0	1	0	0	0	1	0	0	4	0	0	0
OTU_2263	0	0	0	0	0	0	0	0	0	0	0	0	0	0	0	1	0	0	0	0	0	0	1	0
OTU_2264	0	0	0	0	1	0	0	0	0	0	0	0	0	0	2	0	0	0	0	0	0	0	0	0
OTU_2265	98	82	84	187	313	172	76	61	112	14	48	147	31	22	19	217	143	132	19	14	25	25	15	28
OTU_2266	0	0	0	0	1	0	0	0	0	0	1	0	0	0	0	0	0	0	0	0	0	0	1	0
OTU_2267	8	23	1	22	6	5	63	30	13	0	4	0	0	3	0	1	2	0	0	0	0	1	0	1
OTU_2268	0	0	0	0	3	0	0	0	1	0	6	1	0	4	0	0	1	1	0	0	0	0	1	1
OTU_2269	0	0	0	0	0	0	0	0	0	1	0	0	0	0	0	0	0	0	0	0	0	0	0	0
OTU_227	0	1	0	0	0	0	1	0	0	0	0	0	0	0	0	0	2	0	0	0	0	0	0	0
OTU_2270	0	0	0	0	0	0	0	0	0	1	0	0	0	0	0	0	0	0	0	0	0	0	0	0
OTU_2271	0	0	0	0	0	0	0	0	0	0	3	0	0	0	0	0	0	0	0	0	0	0	0	0
OTU_2272	0	0	0	0	0	0	0	0	0	0	0	0	0	0	0	3	0	0	0	0	0	0	0	0
OTU_2273	33	13	0	46	7	5	17	12	16	4	17	21	6	16	11	1	4	2	1	0	7	2	1	2
OTU_2274	34	16	14	1	2	5	13	10	13	1	11	18	0	2	6	6	4	3	1	0	3	4	6	13
OTU_2275	2	0	0	0	0	0	1	0	2	1	126	0	4	5	3	1	0	0	0	7	3	0	0	0
OTU_2276	2	0	10	2	54	9	3	2	7	20	5	9	0	0	1	1	0	0	0	0	0	0	0	2
OTU_2277	0	5	10	6	1	12	0	4	2	1	3	1	15	4	1	17	7	5	0	2	0	2	14	5
OTU_2278	5	7	3	1	4	0	1	4	5	1	18	9	1	0	0	0	3	0	1	0	6	1	2	1
OTU_2279	0	2	0	0	29	6	15	1	1	1	1	3	3	1	2	0	0	0	0	0	0	0	0	0
OTU_228	1	0	4	1	12	27	22	0	1	1	0	1	1	6	23	23	29	1	4	2	6	3	8	5
OTU_2280	41	1	13	0	0	0	0	0	0	0	1	0	0	0	0	0	0	0	0	0	3	0	1	0
OTU_2281	1	0	0	14	3	2	1	0	1	1	0	0	2	20	1	0	3	0	0	0	1	0	1	16
OTU_2282	0	0	0	0	0	0	13	0	0	5	0	2	0	0	0	0	1	3	0	0	0	1	0	12
OTU_2283	0	3	0	0	9	0	7	22	5	3	0	0	1	0	1	0	0	1	0	0	0	0	0	0
OTU_2284	2	4	7	1	0	1	1	2	3	16	3	4	6	2	0	0	0	9	8	11	2	3	6	0
OTU_2285	0	0	1	1	0	0	0	0	0	3	0	0	0	0	0	1	0	1	0	0	0	2	4	7
OTU_2286	0	0	0	0	14	0	0	0	0	0	0	0	0	0	3	0	0	0	0	0	0	0	0	0
OTU_2287	0	0	3	0	4	0	13	2	0	0	0	3	1	0	0	1	0	0	0	0	0	0	0	2
OTU_2288	0	2	8	3	2	0	2	1	0	2	0	0	0	1	0	0	8	1	0	1	0	0	0	0
OTU_2289	0	0	2	14	0	0	0	0	0	0	0	0	0	1	0	0	0	0	0	0	0	0	0	0
OTU_229	0	0	0	1	3	0	0	0	0	0	0	0	0	0	0	1	0	1	0	0	0	0	0	0
OTU_2290	0	0	0	0	0	6	1	1	0	0	1	9	1	0	2	0	0	0	0	0	1	0	0	0
OTU_2291	0	0	1	0	0	0	0	0	0	0	1	7	0	1	1	0	0	0	0	0	0	1	0	0
OTU_2292	0	0	0	0	0	14	0	0	0	0	0	0	0	0	0	0	0	0	0	0	0	0	0	0
OTU_2293	0	1	0	0	0	0	0	6	1	0	1	4	0	0	0	0	0	1	0	0	0	0	0	0
OTU_2294	3	4	3	1	0	1	1	0	1	17	0	2	1	0	1	0	0	0	6	1	4	0	0	3
OTU_2295	0	5	0	0	0	0	0	1	0	0	0	2	1	0	0	0	0	1	0	0	0	5	0	0
OTU_2296	0	0	0	0	0	0	0	0	0	0	0	0	0	0	7	0	0	0	0	0	0	0	0	0
OTU_2297	0	0	1	0	5	1	0	0	1	0	0	0	4	1	0	0	0	0	0	0	0	0	2	1
OTU_2298	0	8	0	0	0	0	0	0	0	0	0	0	1	0	0	0	0	0	0	0	0	0	0	0
OTU_2299	0	8	0	0	0	0	0	0	0	0	0	0	0	0	0	0	0	0	0	0	0	0	0	0
OTU_23	0	0	1	0	0	0	0	0	0	0	0	0	4	0	0	0	0	0	0	0	0	0	0	0
OTU_2300	0	0	0	0	1	1	0	0	0	0	0	0	0	1	2	1	1	0	1	0	0	0	0	0
OTU_2301	0	0	0	0	3	0	0	0	0	0	0	0	0	0	1	0	0	1	0	0	0	1	0	0
OTU_2302	0	0	1	1	0	0	0	0	0	0	0	0	1	0	0	0	2	0	1	0	0	0	0	0
OTU_2303	3	8	0	23	9	0	12	0	3	0	8	1	0	1	1	0	5	1	0	0	2	0	0	0
OTU_2304	0	0	1	2	0	0	0	0	0	0	0	0	0	1	0	0	0	0	0	0	0	0	0	0
OTU_2305	0	0	0	0	4	0	0	0	0	0	0	0	0	0	0	0	0	0	0	0	0	0	0	0
OTU_2306	3	0	5	1	0	7	6	0	9	0	0	3	4	0	2	10	8	2	12	0	3	0	5	0
OTU_2307	0	0	0	0	0	0	0	0	1	0	0	0	0	0	0	0	0	0	2	0	0	0	0	0
OTU_2308	0	0	0	0	0	0	0	0	0	0	0	6	0	0	0	0	0	0	0	0	0	0	0	0
OTU_2309	0	0	0	0	0	0	0	0	0	0	0	0	0	0	0	0	0	0	0	0	0	0	2	0
OTU_231	6	9	10	44	3	6	19	9	9	21	5	25	27	32	10	6	7	3	8	13	14	40	11	17
OTU_2310	0	0	0	0	0	0	2	0	1	0	0	0	0	0	1	0	3	0	0	0	0	0	0	0
OTU_2311	0	0	0	0	0	0	0	3	0	0	0	0	0	0	0	0	0	0	0	0	0	0	0	0
OTU_2312	0	0	0	0	0	0	0	0	0	1	0	0	0	0	0	0	1	0	0	0	0	0	0	0
OTU_2313	0	0	0	0	0	0	0	0	0	0	1	0	0	0	0	0	0	0	0	0	1	0	0	0
OTU_2315	0	0	0	0	0	0	0	0	0	0	0	0	1	0	0	0	0	0	0	0	0	0	1	2
OTU_2316	0	0	0	0	0	0	0	0	0	0	0	0	1	0	0	0	0	0	0	0	0	0	0	0
OTU_2317	0	0	0	0	0	0	0	0	0	0	0	0	0	0	0	0	0	0	0	0	0	0	0	1
OTU_2318	107	116	63	70	134	65	71	59	39	135	61	146	83	91	177	37	47	114	34	89	51	45	65	41
OTU_2319	8	6	9	23	1	0	0	32	0	2	3	0	2	0	0	0	2	0	0	0	0	0	0	0
OTU_232	0	0	0	0	0	0	0	0	0	0	0	0	0	0	0	0	0	0	0	0	6	0	0	0
OTU_2320	14	36	60	50	38	38	33	5	1	2	7	12	5	76	16	27	56	2	3	0	4	15	9	40
OTU_2321	0	0	0	0	1	0	0	0	0	0	0	0	0	0	0	0	0	0	0	0	0	0	0	0
OTU_2322	0	0	0	0	1	0	0	0	0	1	0	0	0	0	0	0	0	0	0	0	0	0	0	0
OTU_2323	0	0	0	0	0	0	0	0	0	0	0	1	0	0	1	0	0	0	0	0	0	0	0	0
OTU_2324	0	0	0	0	0	0	0	1	0	0	0	0	0	0	0	0	0	1	0	0	0	0	1	0
OTU_2325	0	0	0	2	0	0	0	0	3	0	0	0	0	0	0	0	0	0	0	0	0	0	0	0
OTU_2326	0	0	0	0	0	0	0	0	0	0	2	0	0	0	1	0	0	0	0	0	0	0	0	0
OTU_2327	0	0	0	0	0	0	0	0	0	0	0	2	0	0	0	0	0	0	0	0	0	0	0	0
OTU_2328	0	0	0	0	0	0	2	0	0	0	0	0	0	0	1	0	5	0	1	0	0	0	0	2
OTU_2329	11	12	2	32	27	7	30	10	16	15	50	22	2	2	7	0	1	2	1	0	1	6	0	0
OTU_233	0	0	0	0	0	0	0	0	0	0	0	0	3	9	0	0	0	0	0	0	0	2	0	0
OTU_2330	63	19	142	0	1	0	0	0	0	0	64	0	4	0	0	0	0	0	0	0	1	0	4	1
OTU_2331	0	0	0	0	4	124	0	1	0	1	0	0	0	0	0	4	0	0	0	0	0	0	0	0
OTU_2332	0	1	0	3	0	108	0	0	0	1	0	3	0	0	0	0	0	0	0	0	0	0	0	1
OTU_2333	0	1	1	0	0	1	1	22	6	7	0	0	3	0	3	1	0	31	14	12	0	0	0	0
OTU_2334	0	0	0	0	9	39	0	0	0	0	0	1	0	0	0	9	0	0	0	0	0	0	0	0
OTU_2335	11	8	43	17	41	1	27	0	0	2	4	4	2	29	53	8	55	3	3	1	4	2	3	14
OTU_2336	1	0	0	0	26	7	1	0	0	0	0	0	0	0	0	3	0	0	0	0	0	0	0	0
OTU_2337	11	0	0	0	0	0	2	0	0	0	2	0	0	0	0	0	0	0	0	0	0	0	0	1
OTU_2338	0	1	0	7	11	0	0	0	0	0	0	0	0	0	0	0	0	0	0	0	0	0	0	0
OTU_2339	2	2	6	1	0	0	0	0	0	0	2	5	3	0	1	0	2	0	0	0	1	3	2	0
OTU_234	0	0	0	0	0	0	0	0	0	0	0	0	8	3	3	0	0	0	0	0	0	0	0	0
OTU_2340	0	0	1	0	15	3	0	0	1	0	0	0	1	0	19	0	1	0	0	0	0	0	0	2
OTU_2341	1	2	6	1	0	2	2	0	0	0	0	0	0	2	1	2	0	1	0	0	1	0	0	4
OTU_2342	0	0	0	0	0	0	0	1	0	14	0	0	0	0	1	0	0	0	0	2	0	0	0	0
OTU_2343	9	0	0	0	0	0	0	0	5	0	1	0	0	0	0	0	0	0	0	0	0	0	0	0
OTU_2344	0	11	0	3	0	0	0	3	0	0	0	0	0	0	0	0	0	0	0	0	0	0	0	0
OTU_2345	0	1	2	1	0	0	0	1	2	2	0	0	2	0	0	2	1	0	3	1	1	0	3	0
OTU_2346	0	0	0	0	0	2	0	0	0	0	0	2	0	0	0	1	0	1	0	0	0	0	0	1
OTU_2347	0	0	3	0	0	0	0	0	0	3	0	0	0	0	0	0	0	0	0	0	0	0	0	0
OTU_2348	0	0	2	0	0	0	1	0	0	1	1	3	1	2	0	0	0	0	0	0	0	0	0	0
OTU_2349	0	0	1	0	0	1	1	0	0	0	0	0	0	1	0	0	0	0	0	0	0	0	0	0
OTU_235	0	0	0	0	0	0	0	0	2	0	0	0	0	0	0	0	0	0	0	0	0	0	0	0
OTU_2350	112	131	84	148	102	76	162	146	63	133	31	108	158	178	168	116	100	173	134	157	121	177	335	250
OTU_2351	0	0	1	0	7	6	0	0	0	0	1	2	0	0	1	0	0	0	0	0	0	0	0	0
OTU_2352	0	0	1	1	0	0	1	0	4	0	0	0	0	0	0	0	0	0	0	0	0	0	0	0
OTU_2353	0	0	0	0	0	0	0	1	0	0	0	0	0	0	0	0	0	4	0	0	0	0	0	0
OTU_2354	1	8	0	1	0	10	2	5	2	0	4	0	13	55	13	606	80	192	27	11	49	13	8	9
OTU_2355	0	0	0	0	0	1	0	0	0	0	1	0	0	0	0	1	0	0	0	0	0	0	0	0
OTU_2356	0	0	0	0	0	1	0	0	0	0	0	0	0	0	0	1	0	0	0	0	1	0	0	0
OTU_2357	0	0	0	0	0	0	1	0	0	0	0	0	0	0	0	1	1	0	0	0	0	0	0	0
OTU_2358	0	0	1	0	0	65	0	0	5	0	0	0	0	0	0	3	0	0	0	0	0	0	0	0
OTU_2359	0	0	7	0	0	1	0	0	0	0	5	0	5	1	0	4	3	1	0	0	0	0	3	2
OTU_236	0	0	0	0	0	0	0	0	0	0	0	0	0	4	3	0	0	0	0	0	0	0	0	0
OTU_2360	0	0	0	0	0	0	0	0	0	0	0	0	1	2	2	0	0	0	0	0	0	0	0	0
OTU_2361	0	0	0	0	0	0	0	0	0	0	0	0	0	0	0	0	0	0	0	0	0	0	1	0
OTU_2362	0	0	0	0	3	0	0	0	0	0	0	0	0	0	0	0	0	0	0	0	0	0	0	0
OTU_2363	0	0	0	0	0	0	0	0	1	0	0	0	0	0	0	0	0	0	0	0	0	0	0	0
OTU_2364	0	1	0	0	0	0	0	0	0	1	0	0	0	0	0	0	0	0	0	0	0	0	0	0
OTU_2365	0	0	0	0	0	0	0	0	1	2	1	0	0	0	0	0	0	0	0	0	0	0	0	0
OTU_2366	0	0	0	0	0	0	0	0	0	0	0	0	3	0	0	0	0	0	0	0	0	0	2	0
OTU_2367	0	0	1	0	0	0	0	0	0	1	0	0	1	1	1	0	0	0	0	0	0	0	1	0
OTU_2368	0	0	1	0	1	1	4	18	19	19	2	1	3	0	6	1	5	7	11	20	0	0	5	0
OTU_2369	0	2	0	0	0	0	0	0	0	0	0	1	0	0	0	0	0	0	0	0	0	1	1	0
OTU_237	1	0	1	0	0	2	2	1	2	2	0	0	1	13	10	3	0	6	2	0	4	5	8	5
OTU_2370	1	0	0	0	0	0	0	0	0	0	0	0	0	0	0	0	0	0	0	0	0	0	0	0
OTU_2371	0	0	0	0	0	0	2	0	0	0	0	0	1	0	0	0	0	0	0	0	0	0	0	0
OTU_2372	0	0	0	0	0	0	0	0	0	0	0	0	0	0	0	0	0	0	0	0	0	0	0	1
OTU_2373	1	1	3	0	0	1	0	1	7	1	6	1	2	0	1	0	1	2	1	1	6	1	7	0
OTU_2374	0	0	0	0	0	0	1	0	0	0	0	0	0	0	0	1	0	0	0	0	0	0	0	0
OTU_2375	1	0	0	0	0	0	0	0	0	0	0	0	0	0	0	0	0	0	0	0	0	2	0	0
OTU_2376	89	118	72	140	132	124	4	10	16	65	182	91	9	9	11	5	0	7	0	1	5	12	7	17
OTU_2377	0	2	5	2	1	2	5	70	65	76	2	4	2	7	2	3	3	69	54	65	1	2	0	0
OTU_2378	19	23	24	18	49	24	26	20	42	8	35	34	13	10	12	4	23	12	11	0	6	10	10	11
OTU_2379	0	0	0	121	116	47	0	0	0	0	0	0	1	5	3	2	0	0	1	0	0	0	0	2
OTU_238	0	0	0	0	2	7	0	0	0	0	0	7	0	0	0	0	0	0	0	0	0	0	0	0
OTU_2380	150	0	4	1	2	0	0	0	0	0	12	0	0	0	0	1	0	0	0	0	7	0	0	0
OTU_2381	6	9	20	2	4	4	4	2	1	4	8	15	15	2	1	2	12	0	4	1	4	7	18	2
OTU_2382	9	39	0	21	8	0	0	2	0	0	0	12	1	1	0	0	0	0	0	0	1	2	0	0
OTU_2383	0	0	0	23	1	4	0	0	0	0	0	0	0	0	0	0	0	0	0	0	0	0	0	4
OTU_2384	1	22	1	2	18	1	4	7	0	0	2	0	0	0	2	0	1	1	0	0	1	1	1	0
OTU_2385	1	0	0	0	0	0	1	0	0	0	3	0	4	0	0	0	1	9	3	0	1	5	0	6
OTU_2386	0	0	0	1	2	27	1	0	6	1	0	1	1	0	0	18	2	0	6	2	1	0	0	0
OTU_2387	0	0	1	0	0	0	0	0	0	0	0	0	0	0	0	4	3	10	0	6	3	0	0	0
OTU_2388	0	0	0	0	0	0	0	12	0	0	0	0	0	0	0	0	0	0	0	0	0	0	0	0
OTU_2389	5	0	0	1	0	0	0	1	0	2	0	4	0	2	0	0	0	1	0	2	0	1	0	0
OTU_2390	0	0	0	0	0	17	0	0	0	0	0	0	0	0	0	0	0	3	0	0	0	0	0	0
OTU_2391	0	0	2	6	0	3	0	1	0	0	0	0	1	3	0	0	0	0	0	0	1	0	0	0
OTU_2392	0	0	5	0	0	0	0	0	0	0	0	1	3	0	0	0	0	0	0	1	0	1	4	2
OTU_2393	0	0	0	0	0	1	4	4	0	0	0	0	0	0	0	0	0	0	0	0	0	0	0	0
OTU_2394	0	0	0	0	0	0	0	0	11	0	0	0	0	2	0	0	0	0	0	0	0	0	0	0
OTU_2395	0	0	0	0	0	0	0	3	0	0	1	8	0	0	0	0	0	0	0	0	0	0	0	0
OTU_2396	0	0	0	11	0	0	0	0	0	0	0	0	0	0	0	0	0	0	0	0	0	1	0	0
OTU_2397	0	1	2	2	0	3	0	1	0	0	0	2	0	2	2	2	1	1	0	0	2	1	0	1
OTU_2398	0	0	0	0	2	4	0	0	0	0	0	0	0	0	2	1	0	0	0	0	0	0	1	0
OTU_2399	0	0	0	0	0	6	0	0	0	0	0	0	0	0	0	0	0	0	2	0	0	0	0	0
OTU_24	0	0	0	0	0	0	0	0	0	0	0	0	0	0	0	1	0	0	0	0	1	0	0	8
OTU_240	0	0	0	5	0	0	2	0	0	0	0	0	0	2	6	0	0	0	0	0	0	0	0	0
OTU_2400	0	0	0	0	1	3	0	1	0	2	0	0	0	0	0	1	0	1	0	0	1	0	0	1
OTU_2401	0	0	0	0	0	0	0	0	0	0	0	0	0	0	0	0	0	0	0	0	0	6	0	4
OTU_2402	0	0	4	0	0	0	0	0	0	0	0	0	1	0	0	1	1	0	0	0	1	0	2	0
OTU_2403	0	0	0	4	0	0	0	0	0	0	0	0	0	0	0	0	0	0	0	0	0	0	0	0
OTU_2404	0	0	0	0	0	0	0	0	2	1	0	0	0	0	0	2	0	0	3	1	0	0	0	0
OTU_2405	3	0	0	0	29	0	0	0	0	0	0	2	0	0	0	0	0	0	0	0	0	0	0	0
OTU_2406	0	0	2	0	0	0	0	0	0	0	0	0	1	0	0	0	0	0	0	0	0	1	3	0
OTU_2407	0	0	8	0	0	0	0	0	0	0	0	0	0	0	0	0	0	0	0	0	0	0	1	0
OTU_2408	2	0	0	0	0	0	1	0	0	0	0	0	0	0	2	5	0	0	0	0	0	0	0	0
OTU_2409	0	0	1	0	0	0	0	0	0	0	0	0	0	0	0	0	0	0	0	6	0	1	0	0
OTU_241	0	0	0	3	0	0	0	0	0	0	0	0	0	0	0	0	0	2	0	0	0	0	0	0
OTU_2410	1	0	0	0	0	0	1	0	0	0	4	0	1	0	0	0	0	0	0	0	1	0	0	0
OTU_2411	1	0	0	0	0	0	0	0	0	0	0	1	0	0	0	0	0	0	0	0	0	1	0	0
OTU_2412	0	0	0	0	2	0	0	0	0	0	0	0	0	0	1	0	0	0	0	0	0	0	2	0
OTU_2413	0	0	1	0	0	1	0	0	0	0	0	0	1	0	0	0	1	0	0	0	1	0	0	0
OTU_2414	0	0	0	0	0	1	1	0	0	0	0	0	1	2	0	0	0	0	0	0	0	0	0	2
OTU_2415	0	0	0	0	0	0	0	0	0	0	0	0	0	0	0	0	0	0	0	0	4	0	0	0
OTU_2416	2	0	1	0	0	0	0	0	0	0	0	0	0	0	0	0	0	0	0	0	0	0	4	0
OTU_2417	0	0	3	0	0	0	0	0	0	0	1	0	0	0	0	0	0	0	0	0	0	0	1	0
OTU_2418	23	55	40	42	59	25	51	52	85	17	54	42	8	22	29	20	5	3	7	3	11	4	5	24
OTU_2419	37	35	29	42	84	11	41	27	25	52	74	157	24	14	17	7	7	10	52	71	62	17	11	10
OTU_242	0	0	0	1	0	0	0	1	0	1	1	0	0	0	0	0	0	0	0	0	0	0	0	0
OTU_2420	0	0	0	0	0	3	0	0	0	0	0	0	0	0	0	1	0	0	0	0	0	0	0	0
OTU_2421	0	0	0	0	0	2	0	0	0	0	0	0	0	1	0	0	0	0	0	0	0	0	0	0
OTU_2422	0	0	0	0	0	0	0	0	1	0	0	0	0	0	0	2	1	0	0	0	0	0	0	0
OTU_2423	0	0	0	0	0	0	1	0	0	0	0	0	0	0	0	0	0	0	0	0	0	0	0	0
OTU_2424	0	0	1	0	0	0	0	0	0	0	0	0	0	0	0	0	0	0	0	0	0	0	3	0
OTU_2425	0	0	0	0	0	0	0	0	0	0	0	0	0	0	0	0	8	0	0	0	0	0	0	0
OTU_2426	1	0	0	0	0	0	0	0	0	0	2	0	0	0	1	0	0	0	0	0	1	0	0	0
OTU_2427	1	0	0	0	0	0	0	0	0	0	0	0	0	0	0	0	0	0	0	0	0	0	0	0
OTU_2428	73	73	40	96	99	12	44	16	50	9	44	18	15	50	29	21	15	17	7	10	12	30	16	21
OTU_2429	0	0	0	0	0	0	0	0	0	0	1	0	0	0	0	0	0	0	0	0	0	0	0	0
OTU_243	0	0	0	2	0	0	0	0	0	0	19	5	0	0	0	0	0	0	0	0	0	0	0	1
OTU_2430	0	0	0	0	0	0	0	0	0	0	3	0	0	0	0	0	0	0	0	0	0	0	0	0
OTU_2431	0	0	0	0	0	0	0	0	0	0	0	2	0	0	0	0	0	0	0	0	0	0	0	0
OTU_2432	0	0	0	0	0	0	0	0	0	0	0	0	0	0	0	2	0	0	0	0	0	0	0	0
OTU_2433	22	0	2	32	77	0	9	35	0	0	12	9	2	4	1	0	1	1	0	0	1	0	0	0
OTU_2434	0	0	1	0	0	158	0	1	1	0	0	0	0	1	1	4	0	0	0	0	1	0	0	0
OTU_2435	0	0	7	0	19	81	0	2	0	1	1	0	2	0	0	1	0	0	0	0	0	0	1	0
OTU_2436	10	0	2	0	0	44	20	0	0	0	2	0	0	1	0	1	1	1	0	0	2	0	0	1
OTU_2437	2	5	6	6	0	1	5	0	7	10	1	3	4	0	0	0	0	2	1	0	0	0	0	0
OTU_2438	2	0	2	1	7	1	2	0	0	1	4	2	0	1	11	0	1	1	0	0	1	0	2	2
OTU_2439	0	0	0	1	0	4	0	0	0	7	0	1	0	0	0	6	0	1	1	9	0	0	0	0
OTU_244	9	0	0	0	0	0	0	0	3	0	0	0	0	0	0	0	0	0	0	0	0	0	0	0
OTU_2440	0	0	0	0	0	0	0	13	0	0	0	1	0	1	0	0	0	0	0	0	0	0	0	0
OTU_2441	0	0	0	0	0	0	0	0	0	0	1	14	0	1	0	0	0	0	0	0	0	1	0	0
OTU_2442	1	0	0	0	1	1	1	0	0	0	0	0	0	0	2	0	0	1	2	0	1	0	0	0
OTU_2443	2	0	1	0	1	7	0	1	0	0	1	0	1	0	1	2	0	0	0	0	1	0	4	0
OTU_2444	0	0	2	0	0	1	0	0	0	0	0	0	1	0	1	5	1	0	0	0	0	2	0	1
OTU_2445	0	0	0	0	0	0	0	0	0	6	0	0	1	0	0	3	0	0	0	0	0	0	0	0
OTU_2446	8	0	0	2	0	0	0	0	0	0	0	0	0	7	0	0	0	0	0	0	11	0	0	4
OTU_2447	0	0	1	1	0	0	0	0	0	0	0	0	0	1	0	3	0	1	0	0	0	1	2	4
OTU_2448	0	2	4	1	0	0	0	0	0	0	0	0	0	0	0	0	0	0	0	0	0	0	0	0
OTU_2449	1	0	1	1	1	0	0	2	1	1	0	0	1	0	1	4	1	0	0	1	0	0	1	1
OTU_245	4	0	0	0	1	0	1	0	3	0	1	0	0	0	0	0	0	0	1	0	0	0	0	0
OTU_2450	0	0	0	0	0	0	0	1	0	0	0	0	1	0	0	0	0	0	0	0	0	0	0	0
OTU_2452	0	0	1	0	0	0	0	0	0	1	0	0	1	1	1	0	1	0	0	2	0	1	0	0
OTU_2454	0	0	1	0	0	0	2	0	0	0	1	0	0	0	0	0	1	0	0	0	0	0	1	0
OTU_2455	0	0	0	0	1	0	0	0	0	0	0	0	0	0	0	0	0	0	0	0	0	0	0	0
OTU_2456	0	0	0	0	0	0	1	0	0	0	0	0	0	0	0	0	0	0	0	0	0	0	0	0
OTU_2457	0	0	0	1	0	0	0	0	0	0	0	0	0	1	0	0	0	0	0	0	0	0	0	0
OTU_2458	0	0	0	0	0	0	0	0	0	0	0	0	0	0	1	0	0	0	0	0	0	0	0	0
OTU_2459	0	0	0	0	0	0	0	0	0	0	0	0	0	0	0	1	0	0	0	0	0	0	0	0
OTU_246	2	0	0	0	0	0	0	0	0	1	0	0	0	0	0	0	0	0	0	0	0	0	0	0
OTU_2460	0	0	0	0	0	0	0	0	0	0	0	0	0	0	0	0	1	0	0	0	0	0	0	0
OTU_2461	0	0	0	0	0	0	0	0	0	0	0	0	0	0	0	0	0	0	0	0	0	0	0	3
OTU_2462	430	368	346	520	458	520	350	619	285	595	410	517	69	86	146	74	29	53	22	50	58	80	36	68
OTU_2463	5	5	28	1	2	3	4	1	4	0	4	0	32	5	7	9	10	4	2	0	5	1	19	2
OTU_2464	7	6	4	3	20	10	8	0	0	5	3	3	0	0	0	0	1	0	0	0	0	0	0	1
OTU_2465	0	0	10	0	1	0	3	0	0	0	0	1	4	2	3	2	4	0	0	0	0	1	5	3
OTU_2466	0	0	3	10	14	0	0	0	0	0	0	6	0	0	0	0	0	0	0	0	0	0	0	0
OTU_2467	2	0	0	2	0	0	2	1	2	1	13	0	1	3	0	2	4	1	1	0	9	0	1	1
OTU_2468	0	0	0	0	12	0	2	0	0	0	0	0	0	0	0	0	0	0	0	0	0	0	0	0
OTU_2469	0	1	0	0	0	0	1	1	1	3	16	1	3	0	0	0	0	0	0	0	3	2	1	0
OTU_247	2	2	9	7	3	13	5	160	199	302	6	6	8	8	7	6	3	137	183	319	7	3	8	5
OTU_2470	0	0	0	0	0	0	0	0	0	0	0	14	0	0	0	0	0	0	0	0	0	0	0	0
OTU_2471	0	0	0	0	0	0	0	4	0	0	0	0	0	0	0	0	0	0	0	0	0	0	0	0
OTU_2472	0	0	0	12	0	0	0	0	0	0	0	0	0	0	0	0	0	1	0	0	0	0	0	0
OTU_2473	0	0	0	1	0	5	5	0	0	0	0	2	1	0	0	1	0	0	0	0	0	0	1	1
OTU_2474	0	0	0	0	0	0	0	0	0	0	0	0	0	0	0	0	0	0	0	0	0	0	7	2
OTU_2475	1	0	0	0	12	0	0	0	0	0	0	0	0	0	1	0	0	0	0	0	0	0	0	0
OTU_2476	0	0	0	10	0	8	11	0	2	0	1	4	0	10	0	14	0	0	8	0	9	1	0	0
OTU_2477	6	0	0	0	0	0	0	0	0	0	0	0	0	0	0	0	0	0	0	0	0	0	0	0
OTU_2478	1	0	3	0	0	1	1	0	1	0	1	0	5	0	2	1	2	1	1	0	0	0	0	0
OTU_2479	0	0	0	0	0	0	0	0	0	0	1	6	0	0	0	0	0	0	0	0	0	3	2	0
OTU_248	2	0	0	1	6	8	1	1	2	0	0	5	0	0	0	1	0	2	1	2	0	0	1	1
OTU_2480	0	0	1	0	10	0	0	0	0	0	0	0	0	0	0	0	0	0	0	0	0	0	0	0
OTU_2481	0	0	1	5	0	0	0	0	0	0	0	0	0	1	0	0	0	1	0	0	0	0	0	0
OTU_2482	0	0	0	0	0	0	0	0	0	0	5	0	0	0	0	0	0	0	0	0	0	0	0	0
OTU_2483	0	0	0	0	0	1	0	0	0	0	0	12	0	0	0	0	0	0	0	0	0	0	0	0
OTU_2484	0	7	1	0	0	0	0	0	0	0	0	0	0	0	0	0	0	0	0	0	0	0	0	1
OTU_2485	0	0	7	0	0	0	0	0	0	0	0	0	0	0	0	0	0	0	0	0	0	0	0	0
OTU_2486	1	0	0	1	0	1	0	0	0	0	0	0	0	1	0	0	0	0	0	0	5	0	0	0
OTU_2487	0	0	0	0	0	0	0	3	0	0	0	0	0	0	0	0	0	0	0	0	0	0	0	0
OTU_2488	0	0	0	0	0	0	0	1	0	0	0	0	0	0	0	0	0	0	0	0	0	0	0	0
OTU_2489	0	0	0	0	0	0	0	0	0	1	2	0	0	1	0	0	0	1	0	0	0	0	0	0
OTU_249	0	0	1	0	0	0	0	4	0	0	0	0	0	0	0	0	0	1	0	0	0	0	0	0
OTU_2490	0	0	0	0	0	0	0	0	0	7	0	0	0	0	0	0	0	0	0	0	0	0	0	0
OTU_2491	51	100	28	35	31	23	46	447	50	8	69	20	10	62	23	3	7	18	10	10	1	17	15	9
OTU_2492	0	0	1	0	0	0	0	1	0	0	0	0	1	0	0	1	0	0	0	0	0	0	1	0
OTU_2493	0	0	0	1	0	0	0	1	0	0	0	0	0	0	0	0	0	3	0	0	0	0	0	0
OTU_2494	1	0	0	0	0	0	0	0	0	0	0	0	0	0	0	0	0	0	0	0	0	0	0	0
OTU_2495	0	1	0	0	0	0	0	0	0	0	0	0	0	0	0	0	0	0	0	0	0	0	0	0
OTU_2496	0	1	1	0	0	0	0	0	0	0	0	0	0	0	0	0	0	0	0	0	0	0	0	0
OTU_2497	0	0	1	1	0	1	0	0	0	0	0	0	0	0	0	0	0	0	0	0	0	0	0	0
OTU_2498	0	0	0	1	0	0	0	0	0	0	0	0	0	0	0	0	0	0	0	0	0	0	0	0
OTU_2499	0	0	0	1	0	0	0	0	0	0	0	0	0	0	0	0	0	0	0	0	0	0	0	1
OTU_25	0	1	1	0	0	2	0	0	0	0	0	0	0	0	0	4	4	0	0	0	0	0	0	0
OTU_2500	1	0	0	1	0	0	2	0	0	0	0	0	0	0	0	0	0	0	0	0	0	0	0	0
OTU_2501	0	0	0	0	0	0	1	0	0	0	0	1	0	0	0	0	1	0	0	0	0	0	0	0
OTU_2502	0	0	0	0	0	0	0	0	0	0	0	1	0	1	0	0	0	0	0	0	0	1	0	0
OTU_2504	0	0	2	1	0	1	3	4	4	8	1	1	2	1	1	2	5	3	4	8	0	0	3	1
OTU_2505	0	0	37	0	0	1	0	0	0	0	0	0	30	1	0	0	1	0	0	0	0	0	26	1
OTU_2506	0	0	0	0	0	44	0	0	0	0	0	0	0	0	0	0	0	0	0	0	0	0	0	0
OTU_2507	0	0	2	0	2	5	2	0	0	0	1	1	0	0	3	7	15	3	0	2	1	0	4	2
OTU_2508	0	0	3	4	2	1	0	1	0	1	0	0	1	2	0	2	1	0	0	0	0	0	1	3
OTU_2509	0	1	3	0	1	6	3	0	0	0	4	1	3	5	2	3	0	0	0	0	0	1	0	2
OTU_251	0	0	0	0	0	0	0	1	0	0	1	0	0	0	0	0	0	0	0	0	0	0	1	0
OTU_2510	1	0	0	0	7	0	0	0	0	0	0	0	0	0	17	0	0	1	0	0	0	0	0	0
OTU_2511	1	2	5	0	1	0	0	0	0	0	0	2	2	0	0	0	0	0	0	0	0	1	0	0
OTU_2512	0	16	0	0	0	9	10	0	1	7	0	2	1	1	1	6	3	0	0	2	0	0	0	0
OTU_2513	0	0	11	0	0	0	0	0	0	0	0	0	4	0	0	0	0	1	0	0	0	0	4	0
OTU_2514	0	0	0	0	0	0	0	0	0	0	19	0	0	0	0	0	0	0	0	0	0	0	0	0
OTU_2515	104	118	128	2484	3191	1762	496	327	480	12	92	56	27	122	189	154	161	203	366	146	260	15	18	70
OTU_2516	0	0	0	0	1	2	3	0	0	1	0	0	0	0	3	1	1	0	0	0	1	0	0	0
OTU_2517	0	0	0	0	0	0	0	0	0	0	18	0	0	0	0	0	0	0	0	0	2	0	0	0
OTU_2518	0	0	13	0	0	2	1	0	0	0	0	0	0	0	0	0	0	0	0	0	0	0	1	0
OTU_2519	0	0	0	0	14	3	0	0	0	0	0	0	0	0	0	0	1	0	0	0	0	0	0	0
OTU_252	0	1	1	0	9	1	0	0	0	0	0	2	3	3	11	11	1	2	11	1	9	6	5	0
OTU_2520	0	0	6	4	8	0	2	0	0	0	0	0	1	0	0	0	0	0	0	0	0	1	0	1
OTU_2521	0	0	0	0	0	0	0	0	0	0	0	0	0	0	0	0	0	0	0	9	0	0	0	0
OTU_2522	0	0	2	0	1	0	0	0	2	0	0	0	0	0	1	0	0	0	2	0	0	0	1	1
OTU_2523	0	0	0	8	0	0	0	0	0	0	0	0	0	0	0	0	0	0	0	0	0	0	0	0
OTU_2524	0	0	0	0	0	0	1	0	4	0	0	0	0	0	0	0	0	0	0	0	0	0	0	0
OTU_2525	25	20	1	19	1	29	25	2	15	41	20	13	1	0	1	0	2	2	1	0	3	1	0	0
OTU_2526	0	0	1	0	0	0	0	0	0	0	0	0	1	0	0	1	1	0	0	0	0	0	1	0
OTU_2527	0	0	5	1	0	0	0	0	0	0	0	0	0	0	0	0	0	0	0	0	0	0	0	0
OTU_2528	0	0	0	0	4	0	0	0	0	0	0	0	0	0	0	0	0	0	0	0	0	0	0	0
OTU_2529	0	1	0	0	0	0	0	3	0	0	0	0	0	0	1	0	1	0	0	0	0	0	0	0
OTU_253	0	0	0	0	0	0	0	0	0	0	0	0	0	0	0	0	0	0	0	5	0	0	0	0
OTU_2530	0	0	0	0	0	2	0	0	0	0	0	1	0	0	0	0	0	0	0	0	0	0	0	0
OTU_2531	0	0	0	0	0	0	0	0	1	0	0	0	0	0	0	0	0	0	0	0	0	0	0	0
OTU_2532	0	0	0	0	0	0	1	0	0	0	0	0	0	1	0	0	0	0	0	0	0	0	0	0
OTU_2533	0	0	0	0	0	0	0	0	0	0	0	0	0	0	0	0	0	0	0	2	0	0	0	0
OTU_2534	0	0	0	0	1	0	0	0	0	0	3	0	0	0	2	0	0	0	0	0	1	0	0	1
OTU_2535	0	1	1	0	6	2	0	2	0	0	0	2	0	0	0	0	0	0	0	0	0	0	0	0
OTU_2536	0	0	1	0	0	0	0	0	0	0	0	0	0	0	0	0	0	0	0	0	1	0	0	0
OTU_2537	0	0	1	0	0	0	0	0	0	0	0	0	0	1	0	0	0	0	0	0	0	0	0	0
OTU_2538	61	36	65	110	85	50	56	24	82	17	46	38	13	54	45	37	14	18	19	14	19	50	48	34
OTU_2539	0	0	1	0	2	0	1	0	0	0	0	0	0	0	0	0	1	0	0	0	0	0	0	0
OTU_254	0	1	0	0	0	2	1	0	0	1	1	1	0	0	0	0	0	0	0	0	0	0	0	0
OTU_2540	0	0	0	0	0	2	0	0	0	0	0	0	0	0	0	0	0	0	0	0	0	0	0	0
OTU_2541	0	0	0	0	0	0	0	0	0	0	0	0	0	0	0	0	0	0	1	0	0	0	0	0
OTU_2542	0	0	0	0	0	0	2	0	0	0	0	0	0	0	0	0	0	0	0	0	0	0	0	0
OTU_2543	1	1	5	5	1	1	0	2	0	3	0	2	3	10	8	0	3	1	1	3	0	4	4	4
OTU_2544	0	0	0	0	0	0	0	0	0	0	0	0	1	0	0	0	0	0	0	0	0	0	1	0
OTU_2545	4	1	9	5	0	6	2	1	2	0	6	1	2	6	1	8	8	2	0	0	6	1	1	4
OTU_2546	0	0	0	0	0	0	0	0	0	0	0	0	0	0	0	0	0	0	1	0	0	0	0	0
OTU_2547	0	0	0	0	0	0	0	0	0	0	0	0	0	0	0	0	0	0	2	0	0	0	0	0
OTU_2548	21	27	74	4	11	17	12	6	3	6	30	29	51	2	12	15	23	10	19	6	40	22	45	7
OTU_2549	26	0	1	0	0	2	1	0	1	0	146	0	1	0	0	0	0	0	0	0	5	0	0	0
OTU_255	0	0	0	0	0	2	0	1	0	0	0	0	1	0	0	0	0	0	0	0	0	0	1	0
OTU_2550	1	0	3	1	0	0	0	21	24	15	2	0	4	1	1	2	1	27	24	17	3	1	4	1
OTU_2551	0	0	1	1	0	1	2	1	2	0	1	0	2	0	1	1	1	0	1	1	1	0	1	1
OTU_2552	13	0	0	0	0	0	0	0	0	0	2	0	0	0	0	0	0	0	0	0	0	0	0	0
OTU_2553	0	0	1	0	3	7	0	2	0	0	0	0	0	0	0	0	0	0	0	0	0	0	1	0
OTU_2554	0	0	0	0	0	17	0	0	0	0	0	0	0	0	0	0	0	0	0	0	0	0	0	0
OTU_2555	11	38	8	33	49	18	22	22	12	5	6	13	5	2	2	18	5	10	5	4	9	5	1	0
OTU_2556	0	0	0	0	0	11	0	0	0	0	0	0	0	0	0	0	0	0	0	0	0	0	0	0
OTU_2557	0	0	0	0	0	0	0	9	0	0	0	0	0	0	1	0	0	0	0	0	0	0	0	0
OTU_2558	0	0	1	0	0	0	3	1	0	0	0	0	1	0	1	0	1	0	0	0	0	0	1	0
OTU_2559	0	0	1	0	0	0	0	0	1	0	0	0	0	0	1	1	1	0	0	0	0	1	1	0
OTU_256	6	0	0	0	0	0	0	0	1	0	0	0	0	0	0	0	0	0	0	0	0	0	0	0
OTU_2560	0	0	0	0	0	5	0	1	0	0	0	0	0	0	0	0	0	7	0	1	3	0	0	0
OTU_2561	0	0	0	0	0	0	0	0	1	0	0	0	0	0	7	0	0	0	0	0	0	0	0	0
OTU_2562	0	0	3	0	0	0	0	0	0	0	0	2	0	1	0	0	0	0	0	0	0	0	0	0
OTU_2563	0	0	0	0	0	0	0	0	4	1	0	0	0	0	0	0	0	0	1	0	0	0	0	0
OTU_2564	117	353	155	87	102	160	184	156	211	102	154	141	86	89	106	34	43	39	40	90	102	44	51	46
OTU_2565	1	2	2	0	0	0	0	1	0	0	0	2	1	0	0	0	0	0	0	0	3	0	1	0
OTU_2566	0	0	0	0	3	0	1	0	0	0	1	1	0	0	4	0	0	0	0	0	0	0	0	0
OTU_2567	0	0	0	0	1	1	1	0	0	2	1	0	0	0	0	0	0	0	1	0	0	0	1	0
OTU_2568	0	0	0	0	0	0	1	0	0	0	0	0	0	0	2	0	2	0	1	0	0	0	0	0
OTU_2569	0	0	1	0	0	0	0	0	0	2	0	0	1	0	0	0	0	0	0	1	0	0	1	0
OTU_257	0	0	0	7	0	0	0	0	0	0	0	0	0	0	0	0	0	0	0	0	0	0	0	0
OTU_2570	294	280	244	163	373	177	158	197	151	314	240	327	69	36	39	32	26	35	27	15	42	49	68	31
OTU_2571	0	0	0	2	0	0	0	0	0	0	0	0	0	0	0	0	0	0	0	0	0	0	0	0
OTU_2572	0	0	0	0	0	1	0	0	0	0	0	1	0	0	0	0	0	1	0	0	0	1	0	0
OTU_2573	101	212	181	354	158	127	123	44	120	12	151	113	57	120	80	71	36	64	52	41	32	82	78	75
OTU_2574	0	0	0	0	0	0	0	0	0	0	1	0	0	1	0	0	0	0	0	0	0	0	0	1
OTU_2576	0	0	0	1	0	0	0	0	0	0	0	0	0	0	0	0	0	0	0	0	0	0	0	2
OTU_2577	0	3	0	0	14	0	0	0	0	0	0	2	0	0	0	0	0	0	0	0	0	0	0	0
OTU_2579	0	0	0	0	0	0	0	0	1	0	0	0	0	0	0	0	0	0	0	0	0	0	0	0
OTU_258	0	0	0	0	0	6	0	0	0	0	0	0	1	0	0	0	0	0	0	0	0	0	0	0
OTU_2580	0	0	0	0	0	0	0	0	1	0	0	0	0	1	0	0	1	0	0	0	0	0	0	0
OTU_2581	0	0	0	0	0	0	0	0	0	1	0	0	0	0	0	0	0	0	0	1	0	0	0	0
OTU_2582	1	0	0	0	0	0	0	0	0	0	2	0	0	0	0	0	0	1	0	0	0	0	0	0
OTU_2583	0	0	0	1	16	1	1	10	0	0	1	8	1	0	1	0	1	0	0	0	1	1	0	0
OTU_2584	0	0	0	0	0	0	0	0	0	0	0	0	0	2	0	0	0	0	0	0	0	0	0	0
OTU_2585	112	8	16	172	78	110	73	24	52	61	104	65	14	17	7	9	2	0	3	10	5	2	12	16
OTU_2586	16	18	53	10	4	4	2	3	7	3	52	24	28	5	3	8	6	4	1	3	18	16	29	1
OTU_2587	1	3	13	8	3	28	37	10	2	4	16	13	20	13	10	26	33	6	3	5	6	6	13	7
OTU_2588	3	24	6	31	77	32	31	8	10	98	21	0	1	2	2	1	1	2	0	5	0	2	0	3
OTU_2589	21	7	0	4	17	8	10	15	7	4	7	1	1	0	2	0	0	0	1	0	1	0	0	1
OTU_259	0	0	0	0	0	0	0	0	0	0	1	0	0	0	0	0	1	0	2	3	5	0	0	0
OTU_2590	1	2	39	1	0	2	2	0	0	1	0	1	21	3	1	1	0	0	1	1	0	1	22	0
OTU_2591	1	0	1	1	4	3	1	4	4	6	1	0	2	1	5	5	2	6	7	4	3	0	4	0
OTU_2592	0	6	1	0	11	11	0	0	0	0	2	7	1	0	2	0	0	0	0	0	0	1	0	0
OTU_2593	3	2	11	1	4	2	0	0	1	4	2	0	7	1	13	4	2	0	1	0	3	0	7	0
OTU_2594	4	3	4	28	16	2	3	0	0	6	0	0	2	0	1	0	1	0	0	0	0	0	0	1
OTU_2595	10	6	1	4	20	0	3	8	9	2	8	18	0	2	1	6	0	1	1	0	5	2	9	26
OTU_2596	0	0	0	0	4	2	1	0	0	0	0	1	1	0	9	3	8	2	1	3	5	4	6	1
OTU_2597	9	0	4	1	5	1	1	1	15	0	4	0	1	1	0	2	0	0	0	0	0	0	0	0
OTU_2598	0	0	0	0	0	0	0	1	0	1	6	31	0	1	0	0	0	0	0	0	1	1	0	0
OTU_2599	0	0	0	0	0	12	2	1	0	0	0	1	0	0	1	8	2	0	1	0	0	1	1	0
OTU_26	0	0	0	0	0	0	1	0	0	0	0	0	0	0	0	2	0	0	0	3	3	0	6	0
OTU_260	0	0	0	0	2	1	0	0	0	0	0	0	0	0	0	0	0	0	0	0	0	0	0	0
OTU_2600	0	0	7	0	0	2	1	0	3	0	1	1	3	4	1	0	0	1	1	0	0	0	5	2
OTU_2601	0	1	2	0	0	0	0	0	1	1	1	1	3	0	0	0	1	0	0	0	0	3	1	0
OTU_2602	0	0	0	0	0	19	1	0	0	1	0	0	0	0	0	1	0	0	0	0	0	0	0	0
OTU_2603	2	0	0	0	0	0	0	0	0	0	2	0	0	0	0	0	0	0	0	0	4	0	0	0
OTU_2604	0	0	0	0	0	1	0	0	0	0	1	0	0	0	1	1	0	0	0	0	0	0	0	0
OTU_2605	0	0	0	0	0	0	0	0	22	0	0	0	0	0	0	0	0	1	10	0	10	0	0	0
OTU_2606	0	0	0	0	1	0	0	0	0	0	0	0	0	0	1	3	3	0	0	1	0	0	0	1
OTU_2607	0	0	0	0	0	2	0	0	0	0	0	0	0	1	0	0	0	0	0	0	0	0	0	0
OTU_2608	3	5	9	169	209	277	1	3	12	20	51	53	4	14	14	69	39	60	0	6	5	51	56	56
OTU_2609	0	0	0	0	0	0	0	5	1	0	3	5	0	0	0	0	0	0	0	0	0	0	0	0
OTU_261	0	0	0	0	0	0	0	0	1	0	1	1	0	0	0	0	0	0	0	0	0	0	0	0
OTU_2610	0	0	0	1	0	0	1	2	0	0	0	1	0	0	4	0	4	4	2	1	2	1	3	0
OTU_2611	4	0	2	0	1	1	1	0	11	18	18	3	1	2	0	10	21	6	287	610	500	8	18	4
OTU_2612	0	0	0	0	0	0	0	0	0	0	0	0	0	0	0	1	0	0	2	0	0	0	0	0
OTU_2613	3	0	0	0	0	1	1	0	0	0	0	2	0	0	1	0	1	0	0	0	0	0	0	0
OTU_2614	0	4	0	0	0	0	0	0	0	0	0	0	0	0	0	0	3	0	0	0	0	0	0	0
OTU_2615	190	143	149	281	262	70	198	71	45	233	139	85	27	23	29	15	14	27	10	36	13	19	10	38
OTU_2616	119	126	90	56	175	56	165	69	54	85	59	61	20	14	21	16	16	9	8	19	48	12	12	14
OTU_2617	0	0	0	0	0	0	0	1	0	2	0	0	0	0	0	0	0	0	0	3	0	0	0	0
OTU_2618	2	1	3	0	1	1	3	0	5	1	1	0	1	0	0	0	0	0	0	0	0	0	0	0
OTU_2619	0	0	1	0	0	0	0	0	0	0	0	0	0	1	0	0	1	0	0	0	0	0	0	0
OTU_262	22	31	4	16	64	16	27	0	25	27	31	12	1	3	11	1	3	0	0	3	4	1	1	16
OTU_2620	0	0	1	0	0	0	0	0	0	0	0	0	0	0	0	0	1	0	0	0	0	0	0	0
OTU_2621	0	0	0	0	1	0	0	0	0	0	0	0	0	0	0	0	0	0	1	0	0	0	0	0
OTU_2622	1	0	0	0	0	0	0	0	1	0	0	1	0	0	0	0	0	0	0	0	0	0	0	0
OTU_2623	1	0	0	0	0	1	0	0	0	0	0	1	0	0	0	2	0	0	0	0	1	0	0	0
OTU_2624	17	5	14	7	19	20	31	18	7	17	14	19	3	1	3	2	1	7	24	0	2	1	2	5
OTU_2625	0	0	1	0	0	0	0	0	0	0	0	0	0	0	0	0	0	1	0	0	0	0	0	0
OTU_2626	0	0	2	0	0	0	0	0	0	0	0	0	0	0	0	0	0	0	0	0	0	0	0	0
OTU_2627	63	86	34	79	80	81	97	33	77	12	56	100	6	15	9	7	3	11	13	0	4	15	13	2
OTU_2629	0	0	0	0	0	0	0	0	0	0	0	0	1	0	0	1	0	0	0	0	0	0	1	0
OTU_263	0	0	0	4	0	0	0	0	0	0	0	0	0	0	0	0	1	0	0	0	0	0	0	0
OTU_2630	0	0	0	0	1	0	0	0	0	0	0	0	1	0	0	0	0	0	0	0	0	0	0	0
OTU_2631	0	0	0	0	0	0	0	0	0	0	0	0	0	0	2	0	0	0	0	0	0	0	0	0
OTU_2632	0	0	0	0	0	0	0	0	0	0	0	0	0	0	0	0	2	0	0	0	0	0	0	0
OTU_2633	0	0	1	1	19	26	13	1	0	6	1	4	3	5	22	18	20	5	3	5	8	4	8	5
OTU_2634	30	21	19	10	3	0	4	2	1	4	0	7	1	4	1	0	0	0	0	0	3	1	0	0
OTU_2635	0	1	0	0	0	2	1	13	12	21	1	1	0	1	0	1	1	9	6	21	0	0	0	1
OTU_2636	0	0	6	0	0	0	3	0	0	1	17	6	0	0	14	0	0	0	0	0	1	0	0	0
OTU_2637	2	0	2	0	0	2	0	4	3	8	1	0	1	1	1	0	0	3	6	5	0	0	0	0
OTU_2638	1	0	7	19	0	0	0	0	0	0	0	0	1	0	0	0	0	0	0	0	0	0	0	0
OTU_2639	0	0	0	3	13	2	0	0	0	0	0	0	0	0	1	0	0	0	0	0	0	0	0	0
OTU_264	0	0	0	0	0	2	0	0	0	0	0	0	0	0	0	0	0	0	0	0	0	0	0	0
OTU_2640	13	0	0	1	0	0	0	0	0	0	0	0	0	0	0	0	0	0	0	0	0	0	0	0
OTU_2641	2	0	0	1	3	12	0	0	0	2	3	0	0	1	0	1	0	0	0	0	1	0	0	3
OTU_2642	7	7	6	2	4	3	6	5	1	0	15	12	2	2	3	0	13	8	0	1	16	7	0	5
OTU_2643	0	0	3	2	0	2	0	0	0	0	0	0	1	1	0	4	0	1	0	2	0	1	2	0
OTU_2644	0	0	0	1	13	0	0	0	0	0	0	0	0	0	2	0	0	0	0	0	0	0	0	0
OTU_2645	0	0	0	0	0	19	0	0	1	0	0	0	0	0	0	2	0	0	0	0	0	0	0	0
OTU_2646	0	0	0	0	8	0	0	0	0	0	1	5	0	0	0	0	0	0	0	0	0	0	0	0
OTU_2648	0	1	0	0	0	1	1	0	0	0	0	0	5	0	0	1	0	0	0	0	0	0	2	0
OTU_2649	0	0	0	3	1	0	5	0	0	2	1	1	2	0	0	0	0	0	0	0	0	0	0	0
OTU_265	0	0	2	0	0	0	0	0	0	0	0	0	0	0	0	4	1	0	0	0	0	0	1	0
OTU_2650	1	0	3	0	1	0	0	0	0	0	2	0	1	0	0	1	1	0	0	0	0	0	3	0
OTU_2651	7	0	0	0	0	0	0	0	0	0	0	0	0	0	0	0	0	0	0	0	0	0	0	0
OTU_2652	0	0	1	0	0	0	0	2	4	1	0	0	1	0	0	1	0	3	4	3	0	1	0	0
OTU_2653	5	0	2	8	0	0	0	3	1	4	1	0	0	0	0	0	0	0	0	0	0	1	0	1
OTU_2654	496	412	419	36	230	14	124	298	114	146	269	258	18	9	19	1	5	12	4	2	25	10	9	1
OTU_2655	0	0	0	4	0	0	0	0	0	0	0	0	0	0	0	0	0	0	0	0	0	0	0	0
OTU_2656	0	0	0	0	1	2	4	0	0	0	0	0	0	0	0	2	1	1	0	0	0	1	0	0
OTU_2657	255	327	244	297	348	1080	208	265	346	271	365	326	147	232	221	107	87	99	117	110	219	179	105	137
OTU_2658	0	0	1	0	0	2	1	0	0	0	0	0	2	0	0	0	1	1	1	2	0	0	0	0
OTU_2659	0	4	0	0	0	0	0	0	0	0	0	0	0	0	0	0	0	0	0	0	0	0	0	0
OTU_266	0	0	0	0	0	0	0	0	0	0	0	0	0	0	0	1	0	0	4	0	0	0	0	0
OTU_2660	0	0	1	1	0	0	3	2	2	0	0	1	1	0	1	0	0	0	1	0	0	1	0	1
OTU_2661	0	0	0	0	0	0	0	0	7	0	0	0	0	0	0	0	0	0	0	0	0	0	0	0
OTU_2662	0	2	0	0	0	0	1	2	0	0	1	0	0	0	0	0	2	0	1	0	0	0	0	1
OTU_2663	22	21	6	16	18	14	18	17	9	17	7	22	1	0	1	0	0	3	0	0	1	3	1	1
OTU_2664	0	0	0	0	0	0	0	0	6	0	0	0	0	0	0	0	0	0	0	0	0	0	0	0
OTU_2665	0	0	5	0	0	0	0	0	0	0	1	0	1	0	0	0	0	0	0	0	0	0	0	0
OTU_2666	0	0	0	0	1	0	0	0	0	0	0	0	0	1	0	0	0	0	1	0	0	1	0	0
OTU_2667	0	0	0	1	1	0	1	1	0	0	0	0	0	2	0	0	0	0	0	0	0	0	0	2
OTU_2668	1	1	0	2	1	0	0	0	0	0	0	1	0	1	1	0	0	0	0	0	0	0	0	0
OTU_2669	1	0	0	0	0	0	0	0	0	0	1	0	0	0	0	0	0	0	0	0	0	0	1	0
OTU_267	0	5	0	2	10	8	3	3	3	2	6	6	0	1	2	0	0	0	2	0	0	0	1	0
OTU_2670	0	0	3	0	0	0	0	0	0	0	0	0	1	0	0	0	1	0	0	0	0	0	2	0
OTU_2671	0	0	0	0	0	1	0	0	0	0	0	0	0	0	0	1	0	0	0	0	0	0	0	0
OTU_2672	0	0	0	0	0	0	1	0	0	1	0	0	0	0	0	0	2	0	0	0	0	0	0	0
OTU_2673	0	0	0	0	0	0	0	0	0	2	0	0	0	0	0	0	0	0	0	0	0	0	0	0
OTU_2674	0	0	0	0	0	0	0	0	0	0	0	0	1	0	0	0	0	0	0	0	0	0	1	0
OTU_2675	87	38	8	119	131	28	42	38	25	185	102	119	16	19	14	4	0	1	2	14	2	20	18	38
OTU_2676	0	0	0	0	0	0	0	0	0	0	0	0	0	1	0	0	0	0	0	0	0	0	0	0
OTU_2677	0	0	0	1	0	0	0	0	0	0	1	0	0	0	0	0	0	0	0	0	0	0	0	0
OTU_2678	0	0	0	0	0	0	0	0	0	0	0	0	0	0	1	0	0	0	0	0	0	0	0	0
OTU_2679	0	0	0	0	0	0	1	0	0	0	0	0	0	0	0	0	0	0	0	0	0	0	0	0
OTU_268	3	1	0	5	0	1	0	1	0	0	2	1	0	0	1	1	0	12	0	0	0	0	5	1
OTU_2680	0	0	0	0	0	0	1	0	0	0	0	0	0	0	0	0	0	0	0	0	0	0	0	0
OTU_2681	0	0	0	0	0	0	0	1	0	0	0	0	0	0	0	0	0	0	0	0	0	0	0	0
OTU_2682	8	4	45	14	14	88	35	13	6	32	8	2	26	12	32	55	70	11	6	12	7	13	12	5
OTU_2683	0	0	0	0	0	0	0	0	0	0	0	0	0	2	0	0	0	0	0	0	0	0	0	0
OTU_2684	1	0	2	0	0	5	0	0	1	1	0	0	1	1	0	4	1	2	0	2	0	0	2	1
OTU_2685	0	1	2	1	2	1	2	0	4	0	3	0	3	1	1	1	6	2	0	3	1	1	1	3
OTU_2686	3	3	9	3	0	4	3	55	71	73	5	7	11	5	2	3	3	86	62	87	4	5	5	4
OTU_2687	1	0	5	0	1	9	6	1	1	2	0	1	3	0	17	14	36	14	5	4	12	9	11	6
OTU_2688	5	8	57	12	26	47	35	19	13	11	15	3	49	13	50	58	88	21	20	25	25	15	43	10
OTU_2689	14	0	1	0	1	0	0	7	0	0	1	0	0	0	0	0	0	1	0	0	0	0	0	0
OTU_269	0	0	1	6	1	2	2	2	2	0	0	0	0	0	0	0	0	1	0	0	0	0	0	0
OTU_2690	1	6	2	5	7	4	0	0	11	0	5	18	2	7	2	0	0	0	0	0	0	2	0	1
OTU_2691	12	0	0	0	0	0	0	0	0	11	2	0	0	0	0	0	0	0	0	0	0	0	0	0
OTU_2692	0	1	1	1	18	0	0	0	0	0	0	0	0	0	0	0	0	0	0	0	0	5	1	1
OTU_2693	0	2	11	2	3	23	0	2	0	0	0	1	10	2	1	12	1	0	2	0	0	3	3	0
OTU_2694	1	4	7	3	9	8	11	2	3	3	4	2	9	3	11	4	32	9	2	5	5	6	8	0
OTU_2695	4	0	2	0	0	4	2	1	3	0	2	1	1	0	0	1	1	0	0	0	0	1	0	0
OTU_2696	0	0	0	0	3	6	0	1	0	0	1	0	1	1	4	4	6	1	3	0	1	5	2	1
OTU_2697	0	0	0	0	0	0	6	0	0	0	0	0	0	0	0	0	0	3	0	0	0	3	0	3
OTU_2698	2	6	8	0	0	1	0	2	0	0	5	3	11	0	0	0	2	0	0	1	7	5	9	0
OTU_2699	3	9	5	11	13	7	6	12	5	4	5	4	0	2	11	3	0	1	1	8	2	1	0	0
OTU_27	0	5	0	0	0	1	0	1	4	0	0	0	0	0	0	0	0	0	0	0	0	0	0	0
OTU_270	8	0	0	0	0	0	0	20	4	0	1	0	0	0	0	0	0	0	0	0	6	0	0	0
OTU_2700	0	0	1	0	0	1	1	0	0	0	0	0	0	0	1	2	2	1	1	0	0	1	1	0
OTU_2701	0	0	0	1	4	0	0	0	0	0	0	0	0	0	10	0	0	0	0	0	0	3	0	0
OTU_2702	58	94	69	109	43	97	87	130	104	41	76	51	9	19	62	31	13	20	18	1	15	15	7	3
OTU_2703	0	0	1	0	1	0	0	0	0	0	0	0	4	0	0	0	1	0	1	0	0	0	1	0
OTU_2704	1	0	0	0	0	1	1	0	1	0	1	0	2	2	0	0	0	0	0	0	0	0	1	0
OTU_2705	6	0	0	0	9	0	6	0	0	0	0	0	0	0	0	0	0	0	0	0	0	0	0	0
OTU_2706	0	0	0	0	9	0	0	0	0	0	0	0	0	0	0	0	1	0	0	1	0	0	0	0
OTU_2707	0	0	0	0	0	0	1	0	0	0	1	0	0	0	0	0	4	0	0	1	0	0	0	0
OTU_2708	0	0	2	1	0	0	0	0	0	0	0	0	2	1	0	0	0	0	0	0	0	0	1	0
OTU_2709	0	0	0	0	0	0	0	0	0	0	5	0	0	0	0	0	0	0	0	0	1	0	0	2
OTU_271	0	0	0	0	2	0	0	0	0	0	0	0	1	0	0	0	3	1	0	0	1	0	0	0
OTU_2710	0	1	1	1	0	0	0	0	0	1	0	9	0	2	1	0	0	0	0	0	0	1	1	0
OTU_2711	0	0	0	0	0	0	0	1	2	0	0	0	0	0	1	0	0	0	2	0	0	0	0	0
OTU_2712	0	0	0	0	2	0	0	0	0	0	0	0	0	0	2	2	3	0	0	0	0	0	1	0
OTU_2713	0	0	1	0	0	0	2	5	6	3	2	1	9	10	8	0	1	1	3	0	3	1	0	1
OTU_2714	0	0	0	0	0	0	0	0	0	0	0	2	0	0	0	0	0	0	0	0	0	0	0	0
OTU_2715	0	0	0	1	5	0	0	0	0	1	0	0	0	0	0	0	0	0	0	0	0	0	0	0
OTU_2716	0	0	0	0	1	1	0	0	3	1	1	0	0	1	2	0	1	0	4	1	0	0	1	1
OTU_2717	0	3	1	0	7	0	0	0	0	0	0	0	0	0	0	0	0	0	0	0	0	1	0	0
OTU_2718	0	0	0	0	5	0	0	0	0	0	0	0	0	0	0	0	0	0	0	0	0	0	0	0
OTU_2719	0	1	0	0	0	1	1	0	0	0	0	0	0	0	0	0	1	1	0	0	0	0	0	0
OTU_272	2	0	0	0	0	0	3	0	0	1	2	1	0	0	0	0	0	0	0	0	0	0	0	0
OTU_2720	0	0	0	0	0	2	0	1	0	0	0	0	0	0	0	0	0	1	0	0	0	0	0	0
OTU_2721	0	0	0	0	0	0	0	0	2	0	0	0	0	1	0	0	0	0	0	0	0	0	0	0
OTU_2722	1	3	31	1	6	4	1	2	4	2	7	5	31	4	5	1	5	0	0	1	7	4	17	0
OTU_2723	0	0	0	0	0	0	0	0	0	0	0	0	0	0	0	0	0	0	0	5	0	0	0	0
OTU_2724	0	0	0	0	0	0	0	0	0	0	0	0	0	0	0	0	0	0	0	0	0	0	2	0
OTU_2725	51	179	100	72	88	78	51	36	43	81	51	50	11	7	30	1	3	7	0	3	9	7	4	2
OTU_2727	5	0	22	4	3	6	3	3	3	0	10	1	17	5	3	11	1	8	5	3	12	0	15	2
OTU_2728	0	0	0	0	2	1	2	4	0	1	0	0	1	0	2	1	9	1	3	4	1	1	3	0
OTU_2729	0	0	0	0	0	0	0	0	0	0	1	0	0	0	0	0	0	0	0	0	0	0	1	0
OTU_273	0	0	0	0	0	0	0	5	0	0	0	0	0	0	0	0	0	0	0	0	0	0	0	0
OTU_2730	0	0	0	0	0	0	0	0	1	0	0	0	0	0	0	0	0	0	0	0	0	0	0	0
OTU_2731	0	0	0	0	0	0	0	0	2	0	0	0	0	0	0	0	0	0	0	0	0	0	0	0
OTU_2732	0	0	0	0	0	0	0	0	0	0	2	0	0	0	0	0	0	0	0	0	0	0	0	0
OTU_2734	2	8	27	19	15	14	6	5	0	2	3	1	1	18	34	9	21	0	1	2	1	3	3	16
OTU_2735	16	39	11	4	5	2	3	79	0	1	22	47	6	13	1	4	9	66	1	0	24	33	2	3
OTU_2736	0	0	2	0	0	0	0	0	0	0	0	0	0	0	0	0	0	0	0	0	1	0	0	0
OTU_2738	37	23	22	118	118	66	26	61	51	26	96	40	6	5	9	4	1	4	3	1	4	2	0	5
OTU_2739	5	0	25	26	32	2	14	23	10	32	1	2	2	0	2	0	0	3	5	1	0	8	0	8
OTU_2740	1	6	23	9	3	17	10	5	6	2	6	4	18	7	2	11	18	4	5	4	4	5	17	5
OTU_2741	1	1	1	0	11	14	17	1	1	0	0	1	1	1	29	24	56	7	3	8	6	6	9	4
OTU_2742	2	1	3	0	12	8	17	1	0	2	3	0	2	0	17	11	30	5	1	8	4	1	9	4
OTU_2743	0	0	3	24	2	22	1	3	1	0	2	2	25	34	31	27	14	30	2	0	2	3	5	4
OTU_2744	1	3	2	1	20	9	0	2	0	5	2	12	0	6	20	8	2	4	3	3	0	6	1	1
OTU_2745	0	13	13	1	1	0	1	13	3	0	1	20	2	1	6	0	0	1	0	0	0	2	1	0
OTU_2746	41	25	22	0	4	25	6	15	7	29	14	19	6	4	8	3	0	0	2	9	3	2	5	1
OTU_2747	2	3	11	1	0	0	1	0	0	1	1	3	8	3	0	3	0	0	2	0	1	9	13	4
OTU_2748	0	0	12	0	0	0	0	6	0	0	6	0	2	6	0	0	0	0	0	0	0	0	3	1
OTU_2749	0	3	1	0	14	0	0	0	5	5	0	0	1	0	0	0	0	0	0	0	0	1	1	0
OTU_2750	1	6	1	0	3	3	1	0	0	4	16	14	1	1	1	0	0	1	24	22	20	2	1	0
OTU_2751	3	0	0	0	0	0	0	0	0	0	5	0	0	0	0	0	0	0	0	0	5	0	0	0
OTU_2752	0	0	2	0	10	0	0	0	0	0	0	0	0	0	0	0	0	0	0	0	0	0	0	0
OTU_2753	0	4	0	6	0	0	0	1	0	2	0	2	0	0	0	0	0	0	0	1	0	0	0	0
OTU_2754	0	0	0	0	0	2	0	0	5	5	0	0	0	0	0	0	0	0	0	0	0	0	0	0
OTU_2755	0	0	1	0	0	0	0	0	0	9	0	0	0	0	0	0	0	0	0	1	0	0	0	0
OTU_2756	0	0	0	0	0	0	0	0	0	0	0	3	0	0	0	0	5	0	1	0	0	0	0	1
OTU_2757	0	0	0	0	0	0	0	0	0	0	0	0	0	0	0	0	8	1	0	1	0	0	0	0
OTU_2758	0	0	10	0	0	0	0	0	0	0	0	0	0	0	0	0	0	0	0	0	0	0	0	0
OTU_2759	26	2	23	18	8	6	2	0	6	2	8	0	1	2	0	0	0	0	0	1	2	6	0	1
OTU_276	0	0	0	0	0	0	0	0	0	0	0	0	0	0	0	0	0	4	0	0	0	0	0	0
OTU_2760	0	0	1	0	5	0	0	0	0	0	0	0	0	0	0	0	0	0	0	0	0	0	0	0
OTU_2761	0	0	0	0	0	0	0	0	1	7	0	0	0	0	0	0	0	0	0	1	0	1	0	0
OTU_2762	0	3	0	0	0	0	0	0	0	0	0	1	0	0	0	0	0	0	0	0	0	1	0	0
OTU_2763	0	0	0	9	0	0	0	0	0	0	0	0	0	0	0	0	0	0	0	0	0	0	0	0
OTU_2764	0	0	0	0	0	1	0	0	0	6	0	0	0	0	0	0	0	0	0	0	0	0	0	0
OTU_2765	0	0	0	0	0	0	0	2	0	0	0	1	0	0	0	0	0	1	0	0	0	1	0	0
OTU_2766	0	0	0	0	0	0	0	0	0	0	0	0	1	0	0	0	1	0	0	1	1	0	0	0
OTU_2767	0	0	0	1	1	0	0	0	0	0	0	0	0	1	3	0	0	0	0	0	0	0	0	1
OTU_2768	0	0	0	1	0	0	0	1	0	0	0	0	0	0	0	0	0	1	0	0	0	0	0	0
OTU_2769	0	0	0	9	0	0	0	0	0	0	0	0	0	0	0	0	0	0	0	0	0	0	0	4
OTU_277	0	0	0	0	1	1	0	0	0	0	0	0	0	1	0	0	0	0	0	0	0	0	0	0
OTU_2770	0	0	0	0	0	1	0	0	0	0	1	1	0	0	0	0	1	0	0	0	1	1	2	0
OTU_2771	0	0	0	0	0	0	0	3	0	0	0	0	0	0	0	0	0	0	0	0	1	0	0	0
OTU_2772	11	20	39	21	29	75	27	8	15	8	13	15	39	30	31	41	50	6	8	9	11	15	22	21
OTU_2773	0	0	5	1	1	0	0	0	0	0	0	0	1	0	1	1	1	0	0	0	0	0	0	0
OTU_2775	0	0	4	0	0	0	0	0	0	0	0	0	0	0	0	0	0	0	0	0	0	0	1	0
OTU_2776	0	0	1	0	0	0	0	0	0	0	0	0	1	0	0	0	0	0	0	0	0	0	2	0
OTU_2777	8	24	12	49	9	30	4	10	5	24	23	3	0	2	2	1	1	0	0	3	0	1	1	1
OTU_2778	0	0	0	0	0	0	0	0	0	0	0	0	0	0	0	0	0	0	1	0	0	0	0	0
OTU_2779	0	0	0	0	2	0	0	0	0	0	0	0	1	0	0	0	0	0	0	0	0	0	0	0
OTU_278	1	0	1	0	0	0	0	0	0	0	0	0	0	0	0	0	0	0	0	0	0	0	0	0
OTU_2780	0	0	0	0	1	0	0	0	0	0	0	0	0	0	0	0	0	0	0	0	0	0	0	0
OTU_2781	0	0	0	0	0	0	0	0	0	0	0	0	0	0	2	0	0	0	0	0	0	0	0	0
OTU_2782	0	0	0	0	0	0	0	0	0	0	0	0	1	0	0	0	0	0	0	0	0	0	0	0
OTU_2783	0	0	0	0	0	0	0	1	0	1	0	0	0	0	1	0	0	1	0	0	0	0	0	0
OTU_2784	0	0	0	0	0	0	0	0	0	0	0	8	0	0	0	0	0	0	0	0	0	0	0	0
OTU_2785	0	0	0	0	0	0	0	0	0	0	0	0	0	0	0	6	2	0	1	3	0	0	1	0
OTU_2786	1	0	0	0	0	0	0	0	0	0	0	0	0	0	0	0	0	0	0	0	0	0	0	0
OTU_2787	10	15	79	4	15	94	55	69	4	3	9	1	69	7	13	67	78	47	5	3	10	7	42	9
OTU_2788	39	99	66	209	155	87	104	118	89	23	115	95	36	65	66	16	21	44	23	6	31	25	36	15
OTU_2789	0	0	1	1	0	0	0	0	0	0	0	0	2	2	0	0	0	1	0	0	1	0	1	2
OTU_279	0	0	2	0	0	0	0	0	0	0	1	0	1	0	0	0	0	0	0	0	1	1	1	0
OTU_2790	0	0	2	0	0	0	0	0	0	0	0	0	0	0	0	0	0	0	0	0	0	0	0	0
OTU_2791	0	0	0	0	0	0	0	0	0	0	0	0	0	0	2	0	0	0	0	0	0	0	0	0
OTU_2792	0	0	6	0	4	2	6	22	9	16	1	0	0	2	6	7	16	36	12	22	3	1	5	2
OTU_2793	1	0	0	0	1	0	0	0	0	0	0	0	0	0	0	0	0	0	0	0	0	0	0	0
OTU_2794	0	0	0	0	0	0	0	0	0	0	1	0	0	0	1	0	0	0	0	0	0	0	0	0
OTU_2795	0	0	0	0	0	0	0	1	0	0	0	0	0	0	0	0	0	0	1	0	0	0	0	0
OTU_2796	0	0	0	0	0	0	0	0	0	0	0	0	0	0	0	0	1	0	0	0	0	0	1	0
OTU_2797	0	0	0	0	0	0	0	0	1	0	0	0	0	0	0	0	0	0	5	0	0	0	1	0
OTU_2798	0	10	0	0	0	1	4	0	2	3	0	4	28	62	20	3	15	29	0	2	2	8	12	20
OTU_2799	10	11	2	35	8	4	8	10	5	14	1	21	4	3	1	1	3	2	23	14	6	2	9	4
OTU_28	0	0	0	0	0	0	0	0	0	0	0	0	0	4	1	0	0	0	0	0	0	0	0	2
OTU_280	1	0	2	1	0	0	0	0	0	0	1	0	0	0	0	0	0	0	0	0	0	0	0	0
OTU_2800	22	28	7	47	25	21	21	23	32	1	35	33	7	4	1	16	1	4	7	1	4	3	3	3
OTU_2801	5	3	46	9	14	13	15	4	11	0	11	3	40	12	8	16	22	8	14	2	8	2	34	10
OTU_2802	1	1	0	0	68	0	0	0	0	0	0	0	0	1	4	0	0	0	0	0	0	0	0	0
OTU_2803	4	14	0	9	8	3	0	14	0	3	2	5	1	4	0	0	0	0	0	0	0	0	0	0
OTU_2804	0	0	0	0	0	0	0	44	0	0	0	0	0	0	0	0	0	2	0	0	0	0	0	0
OTU_2805	6	24	1	0	0	5	0	0	0	0	0	2	3	0	0	0	0	0	0	0	0	1	0	0
OTU_2806	1	0	14	0	1	2	2	0	1	0	0	1	7	0	1	4	0	0	0	0	0	1	3	1
OTU_2807	0	1	0	0	21	2	0	2	0	1	0	1	2	0	21	0	0	1	0	0	1	0	2	2
OTU_2808	1	2	3	0	1	5	1	0	0	0	1	3	9	0	2	2	2	0	1	1	0	0	4	0
OTU_2809	0	1	7	3	4	5	1	2	2	1	0	0	11	2	10	4	5	0	3	1	2	2	7	2
OTU_281	0	0	0	0	0	0	1	0	0	0	0	0	0	0	0	0	0	0	0	0	0	0	0	0
OTU_2810	13	7	30	1	8	4	3	8	9	4	5	8	11	3	10	7	16	4	4	9	7	5	18	11
OTU_2811	0	0	0	0	0	0	0	4	7	5	0	0	0	1	0	0	0	2	5	2	0	0	0	0
OTU_2812	2	6	12	1	1	6	2	8	7	20	2	1	7	1	0	9	7	14	6	37	2	3	5	4
OTU_2813	0	0	1	0	31	0	0	0	0	0	0	0	0	0	0	0	0	0	0	0	0	0	0	1
OTU_2814	0	6	1	3	0	2	1	1	1	1	0	2	11	13	16	0	0	0	1	2	5	0	0	0
OTU_2815	0	0	0	0	5	5	0	0	0	0	1	1	3	0	4	0	1	1	2	2	0	0	4	1
OTU_2816	0	0	0	0	0	0	14	0	0	0	0	1	0	0	0	0	0	0	0	0	0	0	0	0
OTU_2817	0	0	6	3	0	7	1	0	0	0	0	0	0	1	2	2	7	1	0	2	0	1	1	0
OTU_2818	0	0	0	1	0	3	0	0	1	0	0	1	5	3	2	4	1	9	0	0	0	0	2	1
OTU_2819	0	0	0	0	0	0	0	11	0	0	0	0	0	0	0	0	0	0	0	0	0	0	0	0
OTU_282	0	0	0	0	0	0	0	0	0	0	0	0	0	0	0	0	0	0	2	0	0	0	0	0
OTU_2820	0	0	3	9	6	0	2	0	0	0	0	0	2	0	0	0	0	0	0	0	0	0	0	0
OTU_2821	0	0	0	0	0	0	1	0	0	0	0	0	7	4	2	0	0	0	0	0	0	0	0	0
OTU_2822	1	0	11	0	0	0	0	0	0	0	3	0	7	0	1	0	0	0	1	1	0	4	6	0
OTU_2823	268	322	258	388	393	290	173	246	242	323	239	322	52	79	110	47	48	38	25	493	51	49	40	46
OTU_2824	0	1	1	1	0	0	0	1	0	1	1	0	5	3	0	3	0	1	0	2	0	0	7	2
OTU_2825	0	0	0	0	0	0	0	0	1	0	0	0	2	5	0	1	1	0	6	1	1	0	3	0
OTU_2826	0	0	0	0	4	0	0	0	0	0	0	0	0	0	0	0	0	0	0	0	0	0	0	0
OTU_2827	7	1	1	0	4	1	0	0	2	0	12	1	1	0	0	0	0	0	0	0	2	0	0	3
OTU_2828	0	0	1	0	0	0	0	0	0	0	0	0	0	0	0	1	0	0	2	1	0	0	0	1
OTU_2829	29	18	18	7	7	56	32	18	355	1184	18	18	94	89	32	48	22	52	21	57	11	102	35	17
OTU_283	1	0	0	0	0	0	0	0	0	0	1	0	0	1	0	0	0	0	0	0	0	0	2	0
OTU_2830	0	0	0	0	0	1	0	1	0	1	0	0	2	0	1	3	0	1	0	0	0	0	1	0
OTU_2831	0	0	0	5	0	0	3	0	0	0	0	1	0	0	0	0	0	0	0	0	0	0	0	0
OTU_2832	0	0	0	0	4	0	0	0	1	0	1	0	0	0	0	0	0	0	0	0	0	0	0	0
OTU_2833	0	0	0	0	0	0	0	0	0	0	0	0	0	0	0	2	0	0	1	0	0	1	0	0
OTU_2834	0	0	0	0	0	1	0	0	0	0	0	0	3	0	0	0	0	0	0	0	0	0	0	0
OTU_2835	0	0	1	0	0	1	0	0	1	0	0	0	0	0	0	2	0	0	0	0	0	0	0	0
OTU_2836	0	0	0	0	0	0	0	0	0	0	0	0	0	0	0	0	0	0	0	0	5	0	0	0
OTU_2837	1	0	0	3	0	0	0	0	0	0	0	0	1	0	0	0	0	0	0	0	0	0	0	1
OTU_2838	0	0	0	0	1	0	0	0	0	0	0	0	0	0	0	0	0	0	0	1	0	0	0	0
OTU_2839	80	74	342	48	195	46	30	36	24	39	107	123	254	14	70	60	95	55	38	42	132	131	309	33
OTU_284	0	0	0	0	0	3	0	0	0	0	0	1	0	0	0	0	0	0	0	0	0	1	0	0
OTU_2840	0	0	0	0	0	0	1	0	2	0	0	0	0	0	0	0	0	0	0	0	0	0	0	0
OTU_2841	0	0	0	0	0	1	0	0	0	0	0	0	0	0	0	1	0	0	0	0	0	0	0	1
OTU_2842	0	0	1	0	0	0	0	0	0	0	1	0	0	0	0	0	0	0	0	0	0	0	0	0
OTU_2843	0	0	1	0	0	0	0	0	0	0	0	0	0	0	0	1	1	0	0	0	0	0	1	0
OTU_2844	0	0	2	2	0	0	0	0	0	0	0	0	0	0	0	0	0	0	0	0	0	0	0	0
OTU_2845	0	0	2	11	1	0	1	2	0	0	3	1	0	0	0	0	0	0	0	0	0	0	0	0
OTU_2846	0	0	0	1	0	0	0	0	0	0	0	0	0	0	1	0	0	0	0	0	0	0	0	0
OTU_2847	0	1	0	0	0	0	1	0	0	0	0	1	1	0	0	0	0	0	0	0	0	0	0	0
OTU_2848	0	1	0	0	0	0	0	1	1	0	0	0	0	0	0	0	0	0	0	0	0	0	0	0
OTU_2849	0	0	0	0	0	0	0	0	0	0	0	0	0	0	0	1	0	0	0	1	0	0	0	0
OTU_285	0	0	0	0	0	8	0	0	0	0	0	1	0	0	0	0	0	0	0	0	0	0	0	0
OTU_2850	14	20	8	53	25	33	22	35	4	18	4	25	34	28	58	54	18	69	16	36	38	72	40	45
OTU_2851	7	30	9	0	16	6	18	13	26	1	3	4	2	11	5	1	1	0	0	0	2	0	0	1
OTU_2852	1	23	2	0	1	2	0	1	0	2	3	44	3	1	0	0	0	0	0	0	0	34	2	1
OTU_2853	609	1089	469	606	797	418	306	358	225	326	291	496	60	91	72	42	44	16	60	30	53	111	55	197
OTU_2854	0	0	0	0	0	16	5	0	9	26	1	5	1	1	4	7	12	10	339	203	47	5	7	5
OTU_2855	1	0	47	0	0	1	0	0	1	0	0	1	43	1	0	2	2	0	0	0	3	0	34	1
OTU_2856	5	7	13	0	0	0	0	0	0	0	6	11	10	0	0	0	0	0	0	1	5	2	5	0
OTU_2857	16	0	6	1	0	0	0	20	0	0	11	0	0	0	0	0	0	1	0	1	0	0	1	0
OTU_2858	0	21	1	5	1	0	1	0	0	0	1	1	0	3	3	0	3	0	1	0	0	0	0	6
OTU_2859	0	0	3	1	0	0	1	3	0	0	2	0	3	0	0	0	1	5	2	0	0	1	0	0
OTU_286	0	0	0	0	0	0	1	0	0	0	0	0	0	1	0	0	0	0	0	0	0	0	0	0
[truncated: 3,349 more rows]
