# Supplementary material for: The Interaction between Rice Genotype and Magnaporthe oryzae Regulates the Assembly of Rice Root-Associated Microbiota
Source: Rice (N Y). 2021 May 11;14:40. doi: 10.1186/s12284-021-00486-9 (PMC8113375; doi:10.1186/s12284-021-00486-9)
Supplement: Supplementary file 6 — Additional file 6: Table S2. Topphylum for bacterial and fungal taxa across 8 compartments. [file 12284_2021_486_MOESM6_ESM.xlsx]

## Sheet: Bacteria for eight compartment
	A	B	C	D	E	F	G	H
p__FCPU426	0.00028079	0.000350988	0.000140395	0.000105296	0.000105296	0.000245692	0.000210593	0.000210593
p__TM6_Dependentiae	0.00238672	0.00228142	0.00228142	0.00186024	0.00147415	0.00147415	0.00101787	0.00101787
p__Fibrobacteres	0.00421186	0.00375557	0.00540522	0.00466814	0.00656348	0.0102489	0.0104945	0.0121091
p__Bacteroidetes	0.0824822	0.1047	0.0765154	0.0924151	0.0694956	0.126742	0.083465	0.0666877
p__Ignavibacteriae	0.0172335	0.0162156	0.0222877	0.0204626	0.0154435	0.0132322	0.0192692	0.0161104
p__Elusimicrobia	0.00789723	0.00551051	0.00701976	0.00519462	0.00136885	0.00168474	0.00179004	0.00164964
p__Tectomicrobia	0	0	3.50988e-05	0	0	0	0	0
p__Cloacimonetes	7.01976e-05	0.000105296	0.000105296	0.000210593	7.01976e-05	0.000456284	7.01976e-05	0.000140395
p__Verrucomicrobia	0.0813239	0.094837	0.0824471	0.0765856	0.0109859	0.00919589	0.00940648	0.00726545
p__Nitrospinae	0	0.000140395	0	0	7.01976e-05	0	0	3.50988e-05
p__WWE3	0.00445755	0.00368537	0.00386087	0.00410656	0.0030536	0.00179004	0.00249202	0.00635288
p__CPR2	0.000140395	0.000175494	0.000210593	0.000140395	7.01976e-05	0.000245692	7.01976e-05	3.50988e-05
p__Firmicutes	0.0118283	0.0136183	0.0114071	0.0139342	0.0291671	0.0436278	0.0240427	0.0345021
p__Microgenomates	0	0	0	0	3.50988e-05	0	3.50988e-05	7.01976e-05
p__Omnitrophica	0.00182514	0.00122846	0.00147415	0.000947668	0.00133375	0.00193043	0.00179004	0.000982766
p__Proteobacteria	0.38907	0.402864	0.442666	0.457443	0.521814	0.404198	0.417535	0.461023
p__Parcubacteria	0.000315889	0.000105296	0.000105296	0.000175494	0.000175494	0.000245692	0.00028079	7.01976e-05
p__Planctomycetes	0.0121442	0.0112667	0.00789723	0.00859921	0.00435225	0.00793233	0.00740585	0.00673897
p__Peregrinibacteria	0.00175494	0.00119336	0.00133375	0.00161454	0.000737075	0.000210593	0.000386087	0.00115826
p__unidentified	0.0301148	0.0201818	0.0195851	0.0163911	0.00821312	0.015268	0.0114773	0.0189534
p__Cyanobacteria	0.000421186	0.000526482	0.000491383	0.000350988	0.000386087	0.00087747	0.000350988	0.000982766
p__Thermotogae	0.000105296	0	3.50988e-05	7.01976e-05	0	3.50988e-05	0	3.50988e-05
p__BRC1	7.01976e-05	0.000105296	0	3.50988e-05	0.000105296	0.000491383	0.000456284	0.000175494
p__Latescibacteria	0.00242182	0.00147415	0.00171984	0.00133375	0.00101787	0.00126356	0.00203573	0.00182514
p__Nitrospirae	0.040855	0.0353094	0.0519111	0.0419431	0.022393	0.0136183	0.0171984	0.0154786
p__GAL15	3.50988e-05	0	0	0	0	0	0	0
p__Acidobacteria	0.0707592	0.0527535	0.085255	0.0648626	0.0529641	0.0573514	0.0734267	0.0577024
p__Chloroflexi	0.176161	0.166368	0.105296	0.111298	0.0998561	0.109263	0.168193	0.146924
p__Chlorobi	0.0028079	0.00361518	0.00231652	0.0029483	0.00501913	0.00456284	0.0058264	0.00403636
p__Saccharibacteria	0.00059668	0.000315889	0.000210593	0.000386087	0.00105296	0.00108806	0.00112316	0.01597
p__Hydrogenedentes	0.000175494	7.01976e-05	7.01976e-05	3.50988e-05	0.000175494	0.000350988	0.000491383	7.01976e-05
p__WA-aaa01f12	0.000631778	0.000701976	0.000386087	0.000561581	0	0	0	0
p__Poribacteria	0	0	0	0	0	0	0	3.50988e-05
p__Caldiserica	7.01976e-05	7.01976e-05	0.000245692	7.01976e-05	0.00126356	0.00171984	0.00196553	0.00147415
p__Aminicenantes	0.00105296	0.000386087	0.000421186	0.000350988	0.00028079	0.000912569	0.000912569	0.000526482
p__RBG-1_Zixibacteria	0.00143905	0.000912569	0.00196553	0.00203573	0.00171984	0.00150925	0.00270261	0.00179004
p__PAUC34f	3.50988e-05	0	3.50988e-05	7.01976e-05	3.50988e-05	7.01976e-05	3.50988e-05	0
p__FL0428B-PF49	0	7.01976e-05	3.50988e-05	0	0	0	0	0
p__Deferribacteres	0	3.50988e-05	3.50988e-05	0.000210593	3.50988e-05	0	0	7.01976e-05
p__Spirochaetae	0.0146011	0.0122144	0.0181461	0.0173037	0.0301499	0.0704784	0.0453828	0.049384
p__Lentisphaerae	0.000561581	0.00105296	0.000491383	0.000701976	0	0.000140395	3.50988e-05	0.000105296
p__WS2	7.01976e-05	0.000140395	0	0	7.01976e-05	0.000175494	0.000421186	7.01976e-05
p__Candidatus_Berkelbacteria	0.000245692	0	0	0	0.000105296	0.000105296	3.50988e-05	0
p__Fusobacteria	0.00326419	0.00379067	0.00129866	0.002843	0.000210593	7.01976e-05	0.000140395	0.000105296
p__Deinococcus-Thermus	0.000842371	0.000631778	0.000175494	0.00059668	0.00108806	0.00105296	0.00150925	0.0029132
p__Armatimonadetes	0.000807272	0.000456284	0.000631778	0.000631778	0.00164964	0.00245692	0.00308869	0.00182514
p__AC1	0.000210593	3.50988e-05	7.01976e-05	0.000315889	0	0.000105296	0	0
p__LCP-89	7.01976e-05	0.000105296	0.00028079	0.000105296	0.000175494	0.000140395	0.000105296	0.000245692
p__Tenericutes	0.000140395	0.000210593	0.000175494	0.000175494	0.000105296	0.000105296	3.50988e-05	0.000175494
p__KSB3_Modulibacteria	3.50988e-05	3.50988e-05	0	0	7.01976e-05	7.01976e-05	3.50988e-05	0.000105296
p__Chlamydiae	0.00182514	0.00354498	0.00193043	0.00308869	0.00182514	0.00214103	0.00245692	0.00214103
p__Gemmatimonadetes	0.00449265	0.00491383	0.0057211	0.00680917	0.000982766	0.00150925	0.00140395	0.00122846
p__Actinobacteria	0.0263592	0.0271314	0.0355902	0.0346425	0.101927	0.088449	0.0778842	0.0575971
p__SBR1093	0.00129866	0.000807272	0.00028079	0.00136885	0.000807272	0.00115826	0.00150925	0.00189534

## Sheet: Fungi for eight compartments
	A	B	C	D	E	F	G	H
p__GS19	0.00040642	0.000596435	0.000422255	0.000828675	6.33382e-05	5.27819e-05	5.80601e-05	4.75037e-05
p__Entomophthoromycota	0	5.27819e-06	1.05564e-05	0	0	2.11127e-05	0	0
p__Monoblepharomycota	0.000380029	0.000411699	0.000490871	0.00034836	0.00023224	0.000168902	6.33382e-05	8.97292e-05
p__Glomeromycota	0.0311782	0.034324	0.0304604	0.0328831	0.0251822	0.0229865	0.0313208	0.0138341
p__Neocallimastigomycota	0.000807563	0.00126676	0.00477148	0.00228018	0.0002903	0.000121398	0.000485593	0.00017418
p__Kickxellomycota	0.000886735	0.00072839	0.000527819	0.000570044	0.00155179	0.00109258	0.00106092	0.00128788
p__Zoopagomycota	0	4.22255e-05	0	0	1.05564e-05	0	0	5.27819e-06
p__Entorrhizomycota	0.0127838	0.0182097	0.00894653	0.0127521	0.0024438	0.00118231	0.000987021	0.00154651
p__Chytridiomycota	0.0148898	0.00790145	0.0154756	0.0137233	0.0108361	0.00902042	0.00462369	0.0143989
p__Basidiomycota	0.104466	0.128112	0.127405	0.110425	0.17692	0.176418	0.0855436	0.0721317
p__Rozellomycota	0.170121	0.164642	0.117207	0.0903203	0.0415552	0.0327511	0.0274466	0.0300223
p__Mortierellomycota	0.0362136	0.033849	0.020511	0.0359022	0.0305871	0.0235302	0.0235196	0.0204846
p__Mucoromycota	0.000358917	0.00518846	0.00262326	0.000791728	0.000311413	0.000190015	0.00440201	0.000100286
p__Blastocladiomycota	2.11127e-05	0	0	0	2.11127e-05	0	0	1.58346e-05
p__unidentified	0.107997	0.100212	0.0864092	0.10872	0.068627	0.121425	0.144422	0.300308
p__Ascomycota	0.518413	0.504035	0.584427	0.590175	0.641115	0.610792	0.675856	0.545263
p__Chlorophyta	2.63909e-05	0	0	5.27819e-06	1.05564e-05	0	0	0
p__Olpidiomycota	0.00105036	0.000475037	0.000311413	0.000274466	0.000242797	0.000248075	0.000211127	0.0002903
