# Supplementary material for: The Interaction between Rice Genotype and Magnaporthe oryzae Regulates the Assembly of Rice Root-Associated Microbiota
Source: Rice (N Y). 2021 May 11;14:40. doi: 10.1186/s12284-021-00486-9 (PMC8113375; doi:10.1186/s12284-021-00486-9)
Supplement: Supplementary file 7 — Additional file 7: Table S3. Statistical table of alpha diversity index for bacterial and fungal communities. [file 12284_2021_486_MOESM7_ESM.xlsx]

## Sheet: bacterial compartments
SampleID	chao1	goods_coverage	observed_species	PD_whole_tree	shannon	simpson		A-B-C-D-E-F-G-H Among Within Total
A1	3335.26	0.9	1942.5	162.71	9.04	0.99		SS 2.81617 0.68909 3.50526
A2	3389.39	0.9	1964.3	155.54	9.15	0.99		df 7 16 23
A3	3049.54	0.91	1882.3	147.89	9.02	0.99		MS 0.40231 0.0430682
B1	3169.17	0.9	1833.3	225.12	8.83	0.99
B2	3010.06	0.91	1710.2	164.17	8.63	0.99		Fs: 9.34125
B3	3138.59	0.9	1857.4	194.09	9.02	0.99		p-value: <0.001*
C1	3115.59	0.91	1854.8	187.85	9.12	0.99
C2	3216.65	0.9	1916.3	186.95	9.22	0.99		A-B Among Within Total
C3	3323.03	0.9	1957.4	204.59	9.3	0.99		SS 0.136157 0.213214 0.349372
D1	3319.58	0.9	1968.4	153.3	9.21	0.99		df 1 4 5
D2	3080.08	0.9	1869.5	189.38	9.05	0.99		MS 0.136157 0.0533036
D3	3397.35	0.9	1969.4	199.62	9.17	0.99
E1	2768.11	0.92	1644.5	130.73	8.72	0.99		Fs: 2.55437
E2	2664.11	0.92	1630.7	178.67	8.76	0.99		p-value: 0.099
E3	2520.58	0.92	1531.7	127	8.56	0.99
F1	2602.64	0.92	1615.3	131.99	8.75	0.99		A-C Among Within Total
F2	2674.68	0.92	1619.3	133.97	8.79	0.99		SS 0.150381 0.27207 0.422451
F3	2968.41	0.91	1716.2	166.78	8.95	0.99		df 1 4 5
G1	2814.74	0.92	1709.5	192.66	8.99	0.99		MS 0.150381 0.0680175
G2	2855.46	0.91	1802.4	181.72	9.12	0.99
G3	2765.24	0.92	1696.7	134.16	8.86	0.99		Fs: 2.21092
H1	2722.95	0.92	1750.3	202.8	8.99	0.99		p-value: 0.085
H2	2871.48	0.92	1695.4	170.29	8.9	0.99
H3	2510.4	0.92	1586.7	165.35	8.67	0.99		A-D Among Within Total
								SS 0.137429 0.254205 0.391634
								df 1 4 5
								MS 0.137429 0.0635512
								Fs: 2.16249
								p-value: 0.1
								A-E Among Within Total
								SS 0.490673 0.167282 0.657955
								df 1 4 5
								MS 0.490673 0.0418204
								Fs: 11.7328
								p-value: 0.108
								A-F Among Within Total
								SS 0.619692 0.179073 0.798765
								df 1 4 5
								MS 0.619692 0.0447683
								Fs: 13.8422
								p-value: 0.071
								A-G Among Within Total
								SS 0.60316 0.167373 0.770532
								df 1 4 5
								MS 0.60316 0.0418431
								Fs: 14.4148
								p-value: 0.117
								A-H Among Within Total
								SS 0.555839 0.154926 0.710765
								df 1 4 5
								MS 0.555839 0.0387315
								Fs: 14.3511
								p-value: 0.116
								B-C Among Within Total
								SS 0.160232 0.245601 0.405832
								df 1 4 5
								MS 0.160232 0.0614001
								Fs: 2.60963
								p-value: 0.106
								B-D Among Within Total
								SS 0.136643 0.227735 0.364378
								df 1 4 5
								MS 0.136643 0.0569338
								Fs: 2.40004
								p-value: 0.097
								B-E Among Within Total
								SS 0.56174 0.140812 0.702552
								df 1 4 5
								MS 0.56174 0.035203
								Fs: 15.9572
								p-value: 0.105
								B-F Among Within Total
								SS 0.658167 0.152603 0.81077
								df 1 4 5
								MS 0.658167 0.0381509
								Fs: 17.2517
								p-value: 0.111
								B-G Among Within Total
								SS 0.696526 0.140903 0.837429
								df 1 4 5
								MS 0.696526 0.0352257
								Fs: 19.7732
								p-value: 0.105
								B-H Among Within Total
								SS 0.675351 0.128456 0.803808
								df 1 4 5
								MS 0.675351 0.0321141
								Fs: 21.0297
								p-value: 0.12
								C-D Among Within Total
								SS 0.11298 0.286591 0.399571
								df 1 4 5
								MS 0.11298 0.0716477
								Fs: 1.57688
								p-value: 0.186
								C-E Among Within Total
								SS 0.463948 0.199668 0.663616
								df 1 4 5
								MS 0.463948 0.0499169
								Fs: 9.29441
								p-value: 0.111
								C-F Among Within Total
								SS 0.547935 0.211459 0.759394
								df 1 4 5
								MS 0.547935 0.0528648
								Fs: 10.3648
								p-value: 0.056
								C-G Among Within Total
								SS 0.515329 0.199759 0.715087
								df 1 4 5
								MS 0.515329 0.0499396
								Fs: 10.319
								p-value: 0.097
								C-H Among Within Total
								SS 0.577784 0.187312 0.765096
								df 1 4 5
								MS 0.577784 0.046828
								Fs: 12.3384
								p-value: 0.102
								D-E Among Within Total
								SS 0.455569 0.181802 0.637371
								df 1 4 5
								MS 0.455569 0.0454506
								Fs: 10.0234
								p-value: 0.057
								D-F Among Within Total
								SS 0.545291 0.193594 0.738885
								df 1 4 5
								MS 0.545291 0.0483984
								Fs: 11.2667
								p-value: 0.043
								D-G Among Within Total
								SS 0.518043 0.181893 0.699936
								df 1 4 5
								MS 0.518043 0.0454733
								Fs: 11.3922
								p-value: 0.035
								D-H Among Within Total
								SS 0.532339 0.169447 0.701785
								df 1 4 5
								MS 0.532339 0.0423617
								Fs: 12.5665
								p-value: 0.053
								E-F Among Within Total
								SS 0.181997 0.106671 0.288668
								df 1 4 5
								MS 0.181997 0.0266677
								Fs: 6.82464
								p-value: 0.053
								E-G Among Within Total
								SS 0.276056 0.0949702 0.371027
								df 1 4 5
								MS 0.276056 0.0237425
								Fs: 11.6271
								p-value: 0.08
								E-H Among Within Total
								SS 0.320515 0.0825237 0.403039
								df 1 4 5
								MS 0.320515 0.0206309
								Fs: 15.5357
								p-value: 0.099
								F-G Among Within Total
								SS 0.198588 0.106761 0.305349
								df 1 4 5
								MS 0.198588 0.0266904
								Fs: 7.44043
								p-value: 0.075
								F-H Among Within Total
								SS 0.21288 0.094315 0.307195
								df 1 4 5
								MS 0.21288 0.0235787
								Fs: 9.02848
								p-value: 0.062
								G-H Among Within Total
								SS 0.223444 0.0826145 0.306059
								df 1 4 5
								MS 0.223444 0.0206536
								Fs: 10.8187
								p-value: 0.114

## Sheet:  fungal compartments
1																																							SampleID	chao1	goods_coverage	observed_species	PD_whole_tree	shannon	simpson		A-B-C-D-E-F-G-H Among Within Total
																																							A1	2090.31	0.99	1460	392.66	6.75	0.97		SS 2.2039 0.511466 2.71536
																																							A2	2137.54	0.99	1519	390.03	7.16	0.98		df 7 16 23
																																							A3	2818.8	0.99	2073.9	493.07	7.61	0.98		MS 0.314842 0.0319666
																																							B1	2270.13	0.99	1531.9	407.91	7.25	0.98
																																							B2	2106.24	0.99	1530	391.48	7.32	0.98		Fs: 9.84909
																																							B3	2475.49	0.99	1843	440.15	7.58	0.99		p-value: <0.001*
																																							C1	2251.56	0.99	1681	419.06	6.75	0.95
																																							C2	2254.99	0.99	1648	406.27	7.02	0.97		A-B Among Within Total
																																							C3	2198.26	0.99	1639	353.93	6.92	0.97		SS 0.0651955 0.137526 0.202722
																																							D1	2013.37	0.99	1430	308.79	6.86	0.97		df 1 4 5
																																							D2	2463.6	0.99	1723	401.08	7.4	0.98		MS 0.0651955 0.0343815
																																							D3	2281.76	0.99	1638	371.29	7.34	0.98
																																							E1	2871.74	0.99	1943.9	437.49	6.78	0.97		Fs: 1.89623
																																							E2	2394.54	0.99	1652	371.8	6.56	0.96		p-value: 0.09
																																							E3	2306.89	0.99	1613	355.64	6.44	0.96
																																							F1	2307.99	0.99	1590	436.78	6.46	0.96		A-C Among Within Total
																																							F2	2438.41	0.99	1618.9	369.93	6.13	0.95		SS 0.0671681 0.121138 0.188306
																																							F3	2167.43	0.99	1508	358.78	6.45	0.96		df 1 4 5
																																							G1	1927.93	0.99	1416	349.91	6.25	0.96		MS 0.0671681 0.0302846
																																							G2	1922.08	0.99	1361	306.65	6.26	0.96
																																							G3	2275.38	0.99	1538	355.95	6.45	0.96		Fs: 2.2179
																																							H1	2114.97	0.99	1440	346.76	5.88	0.94		p-value: 0.097
																																							H2	2437.36	0.99	1708	432.95	6.42	0.96
																																							H3	2202.28	0.99	1474	374.37	5.93	0.95		A-D Among Within Total
																																															SS 0.0812006 0.1269 0.2081
																																															df 1 4 5
																																															MS 0.0812006 0.0317249
																																															Fs: 2.55952
																																															p-value: 0.1
																																															A-E Among Within Total
																																															SS 0.452497 0.123473 0.575969
																																															df 1 4 5
																																															MS 0.452497 0.0308682
																																															Fs: 14.659
																																															p-value: 0.092
																																															A-F Among Within Total
																																															SS 0.548642 0.120158 0.6688
																																															df 1 4 5
																																															MS 0.548642 0.0300395
																																															Fs: 18.264
																																															p-value: 0.09
																																															A-G Among Within Total
																																															SS 0.463267 0.131591 0.594858
																																															df 1 4 5
																																															MS 0.463267 0.0328978
																																															Fs: 14.082
																																															p-value: 0.094
																																															A-H Among Within Total
																																															SS 0.431593 0.12726 0.558853
																																															df 1 4 5
																																															MS 0.431593 0.031815
																																															Fs: 13.5657
																																															p-value: 0.082
																																															B-C Among Within Total
																																															SS 0.0965084 0.133138 0.229646
																																															df 1 4 5
																																															MS 0.0965084 0.0332845
																																															Fs: 2.8995
																																															p-value: 0.101
																																															B-D Among Within Total
																																															SS 0.0632488 0.138899 0.202148
																																															df 1 4 5
																																															MS 0.0632488 0.0347248
																																															Fs: 1.82143
																																															p-value: 0.09
																																															B-E Among Within Total
																																															SS 0.475295 0.135472 0.610767
																																															df 1 4 5
																																															MS 0.475295 0.0338681
																																															Fs: 14.0337
																																															p-value: 0.085
																																															B-F Among Within Total
																																															SS 0.568784 0.132158 0.700941
																																															df 1 4 5
																																															MS 0.568784 0.0330394
																																															Fs: 17.2153
																																															p-value: 0.097
																																															B-G Among Within Total
																																															SS 0.510921 0.143591 0.654511
																																															df 1 4 5
																																															MS 0.510921 0.0358977
																																															Fs: 14.2327
																																															p-value: 0.07
																																															B-H Among Within Total
																																															SS 0.460044 0.13926 0.599303
																																															df 1 4 5
																																															MS 0.460044 0.0348149
																																															Fs: 13.214
																																															p-value: 0.112
																																															C-D Among Within Total
																																															SS 0.0603087 0.122511 0.18282
																																															df 1 4 5
																																															MS 0.0603087 0.0306278
																																															Fs: 1.96908
																																															p-value: 0.111
																																															C-E Among Within Total
																																															SS 0.413948 0.119084 0.533032
																																															df 1 4 5
																																															MS 0.413948 0.0297711
																																															Fs: 13.9043
																																															p-value: 0.096
																																															C-F Among Within Total
																																															SS 0.521062 0.11577 0.636832
																																															df 1 4 5
																																															MS 0.521062 0.0289425
																																															Fs: 18.0034
																																															p-value: 0.114
																																															C-G Among Within Total
																																															SS 0.454123 0.127203 0.581326
																																															df 1 4 5
																																															MS 0.454123 0.0318007
																																															Fs: 14.2803
																																															p-value: 0.093
																																															C-H Among Within Total
																																															SS 0.43475 0.122872 0.557622
																																															df 1 4 5
																																															MS 0.43475 0.0307179
																																															Fs: 14.153
																																															p-value: 0.098
																																															D-E Among Within Total
																																															SS 0.417064 0.124846 0.541909
																																															df 1 4 5
																																															MS 0.417064 0.0312114
																																															Fs: 13.3625
																																															p-value: 0.115
																																															D-F Among Within Total
																																															SS 0.512951 0.121531 0.634482
																																															df 1 4 5
																																															MS 0.512951 0.0303828
																																															Fs: 16.883
																																															p-value: 0.116
																																															D-G Among Within Total
																																															SS 0.466175 0.132964 0.599139
																																															df 1 4 5
																																															MS 0.466175 0.033241
																																															Fs: 14.0241
																																															p-value: 0.062
																																															D-H Among Within Total
																																															SS 0.406312 0.128633 0.534945
																																															df 1 4 5
																																															MS 0.406312 0.0321583
																																															Fs: 12.6348
																																															p-value: 0.122
																																															E-F Among Within Total
																																															SS 0.155152 0.118104 0.273256
																																															df 1 4 5
																																															MS 0.155152 0.0295261
																																															Fs: 5.25475
																																															p-value: 0.093
																																															E-G Among Within Total
																																															SS 0.143961 0.129537 0.273498
																																															df 1 4 5
																																															MS 0.143961 0.0323843
																																															Fs: 4.44538
																																															p-value: 0.096
																																															E-H Among Within Total
																																															SS 0.12654 0.125206 0.251747
																																															df 1 4 5
																																															MS 0.12654 0.0313015
																																															Fs: 4.04262
																																															p-value: 0.088
																																															F-G Among Within Total
																																															SS 0.145182 0.126223 0.271405
																																															df 1 4 5
																																															MS 0.145182 0.0315557
																																															Fs: 4.60083
																																															p-value: 0.073
																																															F-H Among Within Total
																																															SS 0.131278 0.121892 0.25317
																																															df 1 4 5
																																															MS 0.131278 0.0304729
																																															Fs: 4.30804
																																															p-value: 0.098
																																															G-H Among Within Total
																																															SS 0.142418 0.133325 0.275742
																																															df 1 4 5
																																															MS 0.142418 0.0333311
																																															Fs: 4.27281
																																															p-value: 0.064
