# Supplementary material for: The Interaction between Rice Genotype and Magnaporthe oryzae Regulates the Assembly of Rice Root-Associated Microbiota
Source: Rice (N Y). 2021 May 11;14:40. doi: 10.1186/s12284-021-00486-9 (PMC8113375; doi:10.1186/s12284-021-00486-9)
Supplement: Supplementary file 8 — Additional file 8: Table S4. PCA for bacterial and fungal compartments. [file 12284_2021_486_MOESM8_ESM.xlsx]

## Sheet: bacteria
Axis1" "Axis2" "samples" "group"
"A1" -0.354568879354281 0.0288250675211665 "A1" "A"
"A2" -0.336556725411819 7.90483479845464e-05 "A2" "A"
"A3" -0.34012407492674 0.0257389881804306 "A3" "A"
"B1" -0.380573194680687 -0.0531288550352586 "B1" "B"
"B2" -0.375806042052356 -0.0280762485005763 "B2" "B"
"B3" -0.363001494392975 -0.0739453904405698 "B3" "B"
"C1" -0.332561711793464 0.0614796241452356 "C1" "C"
"C2" -0.323275066712062 0.062192902518984 "C2" "C"
"C3" -0.332256059196443 0.0554556559219935 "C3" "C"
"D1" -0.323359297117504 -0.0528288492774901 "D1" "D"
"D2" -0.333782413394514 -0.0253699326696954 "D2" "D"
"D3" -0.325442112981676 -0.0241914482753961 "D3" "D"
"E1" 0.228598877233519 0.0141827498491595 "E1" "E"
"E2" 0.332558060334837 0.00121381932414653 "E2" "E"
"E3" 0.316788946581004 0.0152459053007916 "E3" "E"
"F1" 0.417225844070413 -0.0933278416515068 "F1" "F"
"F2" 0.394593753669501 -0.0781911238875207 "F2" "F"
"F3" 0.418168984515766 -0.139059322692897 "F3" "F"
"G1" 0.335264248779524 0.245372463822062 "G1" "G"
"G2" 0.341545917404393 0.256848184679368 "G2" "G"
"G3" 0.342279648088228 0.276393947111507 "G3" "G"
"H1" 0.347509020605828 -0.18166334536182 "H1" "H"

## Sheet: fungi
"Axis1" "Axis2" "samples" "group"
"A1" -0.3628765268544 0.00441172790151885 "A1" "A"
"A2" -0.333866659898129 0.10192789528023 "A2" "A"
"A3" -0.286939114851744 0.25046289522658 "A3" "A"
"B1" -0.3935797590873 0.0598514353984334 "B1" "B"
"B2" -0.444495537208174 0.0942065598777663 "B2" "B"
"B3" -0.300793535462413 0.0200024487472402 "B3" "B"
"C1" -0.250000830424621 -0.198036531963102 "C1" "C"
"C2" -0.271473795198167 -0.131183062613676 "C2" "C"
"C3" -0.295682513608847 -0.202680922365326 "C3" "C"
"D1" -0.223969600041715 -0.226637042937694 "D1" "D"
"D2" -0.281767764066852 8.29505396964345e-06 "D2" "D"
"D3" -0.31351736548078 0.0418754201903509 "D3" "D"
"E1" 0.188603208227859 0.178587727995961 "E1" "E"
"E2" 0.185619043213735 0.117153465430568 "E2" "E"
"E3" 0.201011959840622 0.111740311878176 "E3" "E"
"F1" 0.377483393040343 0.0494199685209016 "F1" "F"
"F2" 0.37739305634453 -0.000870140712606604 "F2" "F"
"F3" 0.370174986148472 -0.0384205033347743 "F3" "F"
"G1" 0.362945352098228 -0.259954292890402 "G1" "G"
"G2" 0.358051412082347 -0.30464281714024 "G2" "G"
"G3" 0.318252233452364 -0.191069571878885 "G3" "G"
"H1" 0.321654824063521 0.162794597525584 "H1" "H"
"H2" 0.352475508981925 0.205273911208022 "H2" "H"
"H3" 0.345298024689202 0.155778225601415 "H3" "H"
