# Supplementary material for: The Interaction between Rice Genotype and Magnaporthe oryzae Regulates the Assembly of Rice Root-Associated Microbiota
Source: Rice (N Y). 2021 May 11;14:40. doi: 10.1186/s12284-021-00486-9 (PMC8113375; doi:10.1186/s12284-021-00486-9)
Supplement: Supplementary file 9 — Additional file 9: Table 5. The significance difference metabolism of Piz-t-KJ201 and NPB-KJ201. [file 12284_2021_486_MOESM9_ESM.xlsx]

## Sheet: Pizt-KJ201_ Vs_NPB-KJ201
Formula	Compounds	Class I	Class II	NPB-KJ201	Pizt-KJ201	Fold_Change(Pizt-KJ201/NPB-KJ201)
C30H26O13	Tiliroside	Flavonoids	Flavonols	22600	16000	0.707965
C18H19NO4	N-Cis-feruloyltyramine	Alkaloids	Phenolamine	198000	9	4.54545e-05
C17H17NO3	N-cis-sinapoyltyramine	Alkaloids	Phenolamine	162000	9	5.55556e-05
C19H18N2O2	N-Cinnamoyl serotonin	Alkaloids	Phenolamine	426000	14500	0.0340376
C18H19NO4	Methoxy-N-Caffeoyltyramine	Alkaloids	Phenolamine	98400	3530	0.035874
C10H12N2O	Serotonin	Alkaloids	Plumerane	75400000	19500000	0.258621
C14H20N2O3	N'-Feruloyl putrescine	Alkaloids	Phenolamine	2200000	1530000	0.695455
C41H64O13	Oleanolic acid-3-O-β-D-pyran xylose(1→3)-β-D-pyran glucuronide	Terpenoids	Triterpene Saponin	225000	46300	0.205778
C3H6O4	DL-Glyceric Acid	Organic acids	Organic acids	4870	5300	1.0883
C33H58O14	2,3-Dihydroxypropyl-9,12-octadecadienoate-hexose-hexose	Lipids	Free fatty acids	94200	6950	0.0737792
C21H34O4	MAG(18:4)isomer1	Lipids	Glycerol ester	384000	32600	0.0848958
C21H36O4	MAG(18:3)isomer5	Lipids	Glycerol ester	19700000	3530000	0.179188
C21H36O4	MAG(18:3)isomer2	Lipids	Glycerol ester	1150000	237000	0.206087
C21H36O4	MAG(18:3)isomer3	Lipids	Glycerol ester	43400000	10700000	0.246544
C21H38O4	MAG(18:2)isomer1	Lipids	Glycerol ester	227000	56300	0.248018
C26H51NO7P+	PC(18:2)isomer	Lipids	PC	34900000	8850000	0.253582
C26H48NO7P	LysoPC 18:3	Lipids	LPC	6800000	2140000	0.314706
C15H30O2	Pentadecanoic Acid	Lipids	Free fatty acids	110000	99500	0.904545
C16H30O2	Palmitoleic Acid	Lipids	Free fatty acids	55000	51000	0.927273

## Sheet: NPB-KJ201_Vs_NPB-Mock
Formula	Compounds	Class I	Class II	Level	NPB-Mock	NPB-KJ201	Fold_Change(NPB-KJ201/NPB-Mock)	Log2FC	Type
C18H32O3	13-Hydroxy-9,11-octadecadienoic acid	Lipids	Free fatty acids	A	61300	388000	6.32953	2.6621	up
C18H32O3	9-Hydroxy-10,12-octadecadienoic acid	Lipids	Free fatty acids	A	62500	394000	6.304	2.65627	up
C6H11NO2	Pipecolic acid	Amino acids and derivatives	Amino acids and derivatives	A	2260000	4960000	2.19469	1.13402	up
C10H12N2	Tryptamine	Alkaloids	Plumerane	B	342000	1720000	5.02924	2.33034	up
C15H14O7	(+)-Gallocatechin	Flavonoids	Flavanols	B	138000	9	6.52174e-05	-13.9044	down
C9H7NO2	Indole-5-carboxylic acid	Alkaloids	Plumerane	B	16100	89300	5.54658	2.4716	up
C6H10O4	Adipic Acid	Organic acids	Organic acids	B	86000	185000	2.15116	1.10512	up
C6H14O6	D-Sorbitol	Others	Saccharides and Alcohols	B	23500	151000	6.42553	2.68382	up
C9H16O4	Anchoic Acid	Organic acids	Organic acids	A	1000000	2670000	2.67	1.41684	up
C5H6N2O2	Thymine	Nucleotides and derivatives	Nucleotides and derivatives	B	36500	17300	0.473973	-1.07712	down
C3H6O4	DL-Glyceric Acid	Organic acids	Organic acids	A	13100	4870	0.371756	-1.42757	down
C23H46NO7P	LysoPE 18:1	Lipids	LPE	A	114000	393000	3.44737	1.7855	up
C15H30O2	Pentadecanoic Acid	Lipids	Free fatty acids	A	32900	110000	3.34347	1.74134	up
C16H30O2	Palmitoleic Acid	Lipids	Free fatty acids	B	18400	55000	2.98913	1.57973	up
C18H30O2	γ-Linolenic Acid	Lipids	Free fatty acids	A	2790000	11200000	4.01434	2.00516	up
C10H14N5O7P	3'-Aenylic acid	Nucleotides and derivatives	Nucleotides and derivatives	A	8150	9	0.00110429	-9.82266	down
C6H10O4	2-Methylglutaric acid	Organic acids	Organic acids	B	95100	193000	2.02944	1.02108	up
C10H10O3	Trans-4-Hydroxycinnamic Acid Methyl Ester	Phenolic acids	Phenolic acids	A	369000	1150000	3.11653	1.63994	up
C18H26O19	D-Galactopyranuronate	Organic acids	Organic acids	B	5090	9	0.00176817	-9.14352	down
C30H26O13	Tiliroside	Flavonoids	Flavonols	A	7890	22600	2.86439	1.51823	up
C9H7NO2	Indole-3-carboxylic acid	Alkaloids	Plumerane	B	12900	149000	11.5504	3.52987	up
C27H32O15	Eriocitrin	Flavonoids	Dihydroflavone	B	10400	21300	2.04808	1.03427	up
C24H42O21	Maltotetraose	Others	Saccharides and Alcohols	B	16600	35800	2.15663	1.10878	up
C15H22N2O3	Leucylphenylalanine	Amino acids and derivatives	Amino acids and derivatives	B	27300	97000	3.55311	1.82908	up
C12H21O11Na	Turanose	Others	Saccharides and Alcohols	A	2160000	6630000	3.06944	1.61798	up
C21H34O4	MAG(18:4)isomer1	Lipids	Glycerol ester	B	11100	384000	34.5946	5.11247	up
C21H36O4	MAG(18:3)isomer5	Lipids	Glycerol ester	A	761000	19700000	25.887	4.69416	up
C21H38O4	MAG(18:2)isomer1	Lipids	Glycerol ester	A	11800	227000	19.2373	4.26583	up
C19H14O5	O-Feruloyl coumarin	Lignans and Coumarins	Coumarins	B	195000	612000	3.13846	1.65006	up
C20H20N2O4	N-Feruloyl serotonin	Alkaloids	Phenolamine	B	77700	1250000	16.0875	4.00787	up
C19H18N2O2	N-Cinnamoyl serotonin	Alkaloids	Phenolamine	A	22800	426000	18.6842	4.22375	up
C26H48NO7P	LysoPC 18:3	Lipids	LPC	A	1090000	6800000	6.23853	2.64121	up
C23H46NO7P	LysoPE 18:1(2n isomer)	Lipids	LPE	B	93900	543000	5.78275	2.53176	up
C26H48NO7P	LysoPC 18:3(2n isomer)	Lipids	LPC	A	2940000	36400000	12.381	3.63005	up
C23H44NO7P	LysoPE 18:2(2n isomer)	Lipids	LPE	A	591000	1310000	2.21658	1.14834	up
C14H20N2O3	N'-Feruloyl putrescine	Alkaloids	Phenolamine	A	529000	2200000	4.15879	2.05616	up
C21H36O4	MAG(18:3)isomer3	Lipids	Glycerol ester	A	2750000	43400000	15.7818	3.98019	up
C21H36O4	MAG(18:3)isomer4	Lipids	Glycerol ester	A	59600	133000	2.23154	1.15804	up
C18H39NO3	4-Hydroxysphinganine	Lipids	Sphingolipids	A	631000	1270000	2.01268	1.00912	up
C21H36O4	MAG(18:3)isomer2	Lipids	Glycerol ester	A	63400	1150000	18.1388	4.18101	up
C30H26O13	Gallocatechin-catechin	Tannins	Proanthocyanidins	A	6820	16200	2.37537	1.24815	up
C14H26O2	Myristoleic acid	Lipids	Free fatty acids	A	4580	15000	3.27511	1.71154	up
C18H32O3	9,10-EODE	Lipids	Free fatty acids	A	216000	1110000	5.13889	2.36146	up
C18H32O3	12,13-EODE	Lipids	Free fatty acids	A	7310	21900	2.9959	1.58299	up
C28H32O14	Disinapoyl hexoside	Phenolic acids	Phenolic acids	B	9000	45100	5.01111	2.32513	up
C23H22O13	Tricin O-glucuronic acid	Flavonoids	Flavonoid	B	372000	812000	2.1828	1.12618	up
C22H46NO7P	LysoPC 14:0(2n isomer)	Lipids	LPC	A	24800	83300	3.35887	1.74798	up
C24H50NO7P	LysoPC 16:0(2n isomer)	Lipids	LPC	B	1400000	3630000	2.59286	1.37454	up
C5H11NO2	5-Aminovaleric acid	Amino acids and derivatives	Amino acids and derivatives	A	8990	24600	2.73637	1.45227	up
C8H15NO3	N-Acetyl-L-leucine	Amino acids and derivatives	Amino acids and derivatives	B	35500	185000	5.21127	2.38163	up
C10H12N2O	Serotonin	Alkaloids	Plumerane	A	7150000	75400000	10.5455	3.39855	up
C6H14O6	Dulcitol	Others	Saccharides and Alcohols	B	38400	230000	5.98958	2.58246	up
C11H12O4	Sinapinaldehyde	Phenolic acids	Phenolic acids	B	60200	162000	2.69103	1.42816	up
C20H28O3	Caffeyl alcohol	Phenolic acids	Phenolic acids	B	9	1980000	220000	17.7471	up
C6H10O7	D-Glucoronic acid	Others	Saccharides and Alcohols	B	40300	81800	2.02978	1.02132	up
C19H38O4	Hexadecanoic acid 2,3-dihydroxypropyl ester	Lipids	Glycerol ester	B	371000	765000	2.06199	1.04404	up
C41H64O13	Oleanolic acid-3-O-β-D-pyran xylose(1→3)-β-D-pyran glucuronide	Terpenoids	Triterpene Saponin	B	9	225000	25000	14.6096	up
C18H32O3	9S-Hyroxy-10E,12E-octadecadienoic acid	Lipids	Free fatty acids	A	54600	360000	6.59341	2.72102	up
C18H32O5	9,12,13-Trihyroxy-10,15-octadecadienoic acid	Lipids	Free fatty acids	A	42100	226000	5.36817	2.42443	up
C18H34O5	9,10,13-Trihyroxy-11-octadecadienoic acid	Lipids	Free fatty acids	B	358000	731000	2.0419	1.02991	up
C30H46O5	Quillaic acid	Phenolic acids	Phenolic acids	B	195000	9	4.61538e-05	-14.4032	down
C17H14O6	Ladanein	Flavonoids	Flavonoid	B	9	72700	8077.78	12.9797	up
C17H17NO3	N-cis-Paprazine	Alkaloids	Phenolamine	B	8760	181000	20.6621	4.36892	up
C22H22O10	Acacetin-7-O-galactoside	Flavonoids	Flavonoid	B	9330	33100	3.5477	1.82688	up
C22H30O14	3'-O-D-glucosylgentiopicroside	Terpenoids	Sesquiterpenoids	B	422000	1060000	2.51185	1.32875	up
C11H12N2O2	Tryptophan	Amino acids and derivatives	Amino acids and derivatives	A	13800000	28700000	2.07971	1.05638	up
C17H17NO3	N-cis-sinapoyltyramine	Alkaloids	Phenolamine	B	10700	162000	15.1402	3.92031	up
C18H19NO4	Methoxy-N-Caffeoyltyramine	Alkaloids	Phenolamine	B	6670	98400	14.7526	3.8829	up
C26H51NO7P+	PC(18:2)	Lipids	PC	A	2080000	6120000	2.94231	1.55695	up
C26H51NO7P+	PC(18:2)isomer	Lipids	PC	A	4480000	34900000	7.79018	2.96166	up
C18H19NO4	N-Trans-feruloyltyramine	Alkaloids	Phenolamine	B	13800	194000	14.058	3.81332	up
C18H19NO4	N-Cis-feruloyltyramine	Alkaloids	Phenolamine	B	14700	198000	13.4694	3.75161	up
C33H58O14	2,3-Dihydroxypropyl-9,12-octadecadienoate-hexose-hexose	Lipids	Free fatty acids	A	4290	94200	21.958	4.45668	up
C26H50NO7P	LysoPC(18:2)	Lipids	LPC	A	2040000	5980000	2.93137	1.55158	up
C33H56O14	2,3-Dihydroxypropyl-9,12,15-octadecatrienoate-hexose-hexose	Lipids	Free fatty acids	A	209000	530000	2.53589	1.34249	up
C26H52NO7P	LysoPC(18:1)	Lipids	LPC	A	987000	2870000	2.9078	1.53993	up
C21H38O4	Glyceryl linoleate	Lipids	Glycerol ester	A	23000	421000	18.3043	4.19411	up
C28H28O18	Chrysoeriol-7-O-[β-D-glucuronopyranosyl-(1→2)-O-β-D-glucuronopyranoside]	Flavonoids	Flavonoid	B	10300	24600	2.38835	1.25601	up

## Sheet: Pizt-KJ201_Vs_Pizt-Mock
Formula	Compounds	Class I	Class II	Level	Pizt-Mock	Pizt-KJ201	Fold_Change(Pizt-KJ201/Pizt-Mock)	Log2FC	Type
C3H6O4	DL-Glyceric Acid	Organic acids	Organic acids	A	11400	5300	0.464912	-1.10497	down
C15H30O2	Pentadecanoic Acid	Lipids	Free fatty acids	A	30800	99500	3.23052	1.69177	up
C16H30O2	Palmitoleic Acid	Lipids	Free fatty acids	B	16300	51000	3.12883	1.64563	up
C13H26O2	Tridecanoic Acid	Lipids	Free fatty acids	A	3120	7030	2.25321	1.17198	up
C30H26O13	Tiliroside	Flavonoids	Flavonols	A	9	16000	1777.78	10.7959	up
C21H34O4	MAG(18:4)isomer1	Lipids	Glycerol ester	B	15600	32600	2.08974	1.06333	up
C21H36O4	MAG(18:3)isomer5	Lipids	Glycerol ester	A	728000	3530000	4.8489	2.27766	up
C21H38O4	MAG(18:2)isomer1	Lipids	Glycerol ester	A	14900	56300	3.77852	1.91782	up
C39H42O20	Tricin O-feruloylhexoside O-hexoside	Flavonoids	Flavonoid	B	61900	140000	2.26171	1.17742	up
C33H32O15	Tricin 7-O-feruloylhexoside	Flavonoids	Flavonoid	A	219000	519000	2.36986	1.2448	up
C19H18N2O2	N-Cinnamoyl serotonin	Alkaloids	Phenolamine	A	5020	14500	2.88845	1.53029	up
C26H48NO7P	LysoPC 18:3	Lipids	LPC	A	1030000	2140000	2.07767	1.05497	up
C26H48NO7P	LysoPC 18:3(2n isomer)	Lipids	LPC	A	2270000	5960000	2.62555	1.39262	up
C14H20N2O3	N'-Feruloyl putrescine	Alkaloids	Phenolamine	A	617000	1530000	2.47974	1.31019	up
C21H36O4	MAG(18:3)isomer3	Lipids	Glycerol ester	A	2600000	10700000	4.11538	2.04103	up
C21H36O4	MAG(18:3)isomer2	Lipids	Glycerol ester	A	58300	237000	4.06518	2.02332	up
C12H24O2	Lauric acid	Lipids	Free fatty acids	A	96700	41400	0.428128	-1.22389	down
C14H26O2	Myristoleic acid	Lipids	Free fatty acids	A	5600	17600	3.14286	1.65208	up
C22H20O12	Chrysoeriol O-glucuronic acid	Flavonoids	Flavonoid	B	2410	7510	3.11618	1.63978	up
C35H28O16	Tricin O-oxalic acid O-coumaroyl shikimic acid	Flavonoids	Flavonoid	B	171000	343000	2.00585	1.00421	up
C7H12N2O4	N-α-Acetyl-L-glutamine	Amino acids and derivatives	Amino acids and derivatives	B	9	29100	3233.33	11.6588	up
C23H25O12	Malvidin 3-O-glucoside(Oenin)	Flavonoids	Anthocyanins	B	203000	427000	2.10345	1.07276	up
C10H12N2O	Serotonin	Alkaloids	Plumerane	A	7160000	19500000	2.72346	1.44544	up
C6H10O7	D-Glucoronic acid	Others	Saccharides and Alcohols	B	37700	83000	2.20159	1.13855	up
C41H64O13	Oleanolic acid-3-O-β-D-pyran xylose(1→3)-β-D-pyran glucuronide	Terpenoids	Triterpene Saponin	B	9	46300	5144.44	12.3288	up
C17H17NO3	N-cis-sinapoyltyramine	Alkaloids	Phenolamine	B	3770	9	0.00238727	-8.71042	down
C18H19NO4	Methoxy-N-Caffeoyltyramine	Alkaloids	Phenolamine	B	9	3530	392.222	8.61553	up
C26H51NO7P+	PC(18:2)isomer	Lipids	PC	A	4060000	8850000	2.1798	1.1242	up
C18H19NO4	N-Cis-feruloyltyramine	Alkaloids	Phenolamine	B	5340	9	0.00168539	-9.2127	down
C33H58O14	2,3-Dihydroxypropyl-9,12-octadecadienoate-hexose-hexose	Lipids	Free fatty acids	A	2710	6950	2.56458	1.35872	up
