# Supplementary material for: The Interaction between Rice Genotype and Magnaporthe oryzae Regulates the Assembly of Rice Root-Associated Microbiota
Source: Rice (N Y). 2021 May 11;14:40. doi: 10.1186/s12284-021-00486-9 (PMC8113375; doi:10.1186/s12284-021-00486-9)
Supplement: Supplementary file 10 — Additional file 10: Table S6. The statistic analysis of KEGG enrichment for each group. [file 12284_2021_486_MOESM10_ESM.xlsx]

## Sheet: NPB-KJ201vs Piz-t-KJ201
#Kegg_pathway	ko_id	Cluter_frequency	Metabolome_frequency	P-value	Corrected_P-value
Glycerolipid metabolism	ko00561	6 out of 25 24%	8 out of 230 3.47826086956522%	2.21439e-05	0.000597886
Tryptophan metabolism	ko00380	6 out of 25 24%	8 out of 230 3.47826086956522%	2.21439e-05	0.000597886
Indole alkaloid biosynthesis	ko00901	2 out of 25 8%	3 out of 230 1.30434782608696%	0.0318767	0.860672
Metabolic pathways	ko01100	21 out of 25 84%	160 out of 230 69.5652173913043%	0.0714873	1
Galactose metabolism	ko00052	2 out of 25 8%	5 out of 230 2.17391304347826%	0.0925628	1
Glycerophospholipid metabolism	ko00564	3 out of 25 12%	11 out of 230 4.78260869565217%	0.104155	1
Benzoxazinoid biosynthesis	ko00402	1 out of 25 4%	1 out of 230 0.434782608695652%	0.108696	1
Vancomycin resistance	ko01502	1 out of 25 4%	1 out of 230 0.434782608695652%	0.108696	1
Fructose and mannose metabolism	ko00051	1 out of 25 4%	1 out of 230 0.434782608695652%	0.108696	1
Phenylalanine, tyrosine and tryptophan biosynthesis	ko00400	2 out of 25 8%	7 out of 230 3.04347826086957%	0.169641	1
Linoleic acid metabolism	ko00591	1 out of 25 4%	2 out of 230 0.869565217391304%	0.206	1
Arachidonic acid metabolism	ko00590	1 out of 25 4%	2 out of 230 0.869565217391304%	0.206	1
alpha-Linolenic acid metabolism	ko00592	1 out of 25 4%	2 out of 230 0.869565217391304%	0.206	1
Glycosylphosphatidylinositol (GPI)-anchor biosynthesis	ko00563	1 out of 25 4%	3 out of 230 1.30434782608696%	0.293061	1
Zeatin biosynthesis	ko00908	1 out of 25 4%	3 out of 230 1.30434782608696%	0.293061	1
Lysine degradation	ko00310	1 out of 25 4%	4 out of 230 1.73913043478261%	0.370918	1
Glycine, serine and threonine metabolism	ko00260	1 out of 25 4%	6 out of 230 2.60869565217391%	0.502672	1
Glucosinolate biosynthesis	ko00966	1 out of 25 4%	7 out of 230 3.04347826086957%	0.558178	1
Purine metabolism	ko00230	2 out of 25 8%	18 out of 230 7.82608695652174%	0.607463	1
Pyrimidine metabolism	ko00240	1 out of 25 4%	10 out of 230 4.34782608695652%	0.691266	1
2-Oxocarboxylic acid metabolism	ko01210	1 out of 25 4%	11 out of 230 4.78260869565217%	0.726349	1
Arginine and proline metabolism	ko00330	1 out of 25 4%	14 out of 230 6.08695652173913%	0.810112	1
Aminoacyl-tRNA biosynthesis	ko00970	1 out of 25 4%	16 out of 230 6.95652173913043%	0.851614	1
ABC transporters	ko02010	2 out of 25 8%	33 out of 230 14.3478260869565%	0.905234	1
Biosynthesis of amino acids	ko01230	1 out of 25 4%	20 out of 230 8.69565217391304%	0.91006	1
Biosynthesis of secondary metabolites	ko01110	6 out of 25 24%	89 out of 230 38.695652173913%	0.968644	1
Flavone and flavonol biosynthesis	ko00944	3 out of 25 12%	73 out of 230 31.7391304347826%	0.996207	1

## Sheet: Piz-t-mock vs Piz-t-KJ201
#Kegg_pathway	ko_id	Cluter_frequency	Metabolome_frequency	P-value	Corrected_P-value
Glycerolipid metabolism	ko00561	5 out of 19 26.3157894736842%	8 out of 230 3.47826086956522%	0.000108072	0.00291794
Fatty acid biosynthesis	ko00061	2 out of 19 10.5263157894737%	2 out of 230 0.869565217391304%	0.00649326	0.175318
Anthocyanin biosynthesis	ko00942	1 out of 19 5.26315789473684%	1 out of 230 0.434782608695652%	0.0826087	1
Tryptophan metabolism	ko00380	2 out of 19 10.5263157894737%	8 out of 230 3.47826086956522%	0.134265	1
Linoleic acid metabolism	ko00591	1 out of 19 5.26315789473684%	2 out of 230 0.869565217391304%	0.158724	1
Arachidonic acid metabolism	ko00590	1 out of 19 5.26315789473684%	2 out of 230 0.869565217391304%	0.158724	1
alpha-Linolenic acid metabolism	ko00592	1 out of 19 5.26315789473684%	2 out of 230 0.869565217391304%	0.158724	1
Glycerophospholipid metabolism	ko00564	2 out of 19 10.5263157894737%	11 out of 230 4.78260869565217%	0.227269	1
Amino sugar and nucleotide sugar metabolism	ko00520	1 out of 19 5.26315789473684%	3 out of 230 1.30434782608696%	0.22883	1
Nitrogen metabolism	ko00910	1 out of 19 5.26315789473684%	3 out of 230 1.30434782608696%	0.22883	1
Inositol phosphate metabolism	ko00562	1 out of 19 5.26315789473684%	3 out of 230 1.30434782608696%	0.22883	1
Pentose and glucuronate interconversions	ko00040	1 out of 19 5.26315789473684%	4 out of 230 1.73913043478261%	0.293378	1
Arginine and proline metabolism	ko00330	2 out of 19 10.5263157894737%	14 out of 230 6.08695652173913%	0.324724	1
Glyoxylate and dicarboxylate metabolism	ko00630	1 out of 19 5.26315789473684%	5 out of 230 2.17391304347826%	0.352784	1
Ascorbate and aldarate metabolism	ko00053	1 out of 19 5.26315789473684%	5 out of 230 2.17391304347826%	0.352784	1
Tropane, piperidine and pyridine alkaloid biosynthesis	ko00960	1 out of 19 5.26315789473684%	7 out of 230 3.04347826086957%	0.4577	1
Glutathione metabolism	ko00480	1 out of 19 5.26315789473684%	8 out of 230 3.47826086956522%	0.503905	1
Alanine, aspartate and glutamate metabolism	ko00250	1 out of 19 5.26315789473684%	9 out of 230 3.91304347826087%	0.546363	1
Pyrimidine metabolism	ko00240	1 out of 19 5.26315789473684%	10 out of 230 4.34782608695652%	0.585364	1
Aminoacyl-tRNA biosynthesis	ko00970	1 out of 19 5.26315789473684%	16 out of 230 6.95652173913043%	0.760416	1
ABC transporters	ko02010	2 out of 19 10.5263157894737%	33 out of 230 14.3478260869565%	0.792002	1
Purine metabolism	ko00230	1 out of 19 5.26315789473684%	18 out of 230 7.82608695652174%	0.801161	1
Metabolic pathways	ko01100	12 out of 19 63.1578947368421%	160 out of 230 69.5652173913043%	0.815918	1
Biosynthesis of amino acids	ko01230	1 out of 19 5.26315789473684%	20 out of 230 8.69565217391304%	0.835282	1
Flavone and flavonol biosynthesis	ko00944	4 out of 19 21.0526315789474%	73 out of 230 31.7391304347826%	0.907796	1
Flavonoid biosynthesis	ko00941	2 out of 19 10.5263157894737%	51 out of 230 22.1739130434783%	0.952184	1
Biosynthesis of secondary metabolites	ko01110	2 out of 19 10.5263157894737%	89 out of 230 38.695652173913%	0.999184	1

## Sheet: NPB-mock vs Piz-t-KJ201
#Kegg_pathway	ko_id	Cluter_frequency	Metabolome_frequency	P-value	Corrected_P-value
Glycerolipid metabolism	ko00561	6 out of 31 19.3548387096774%	8 out of 231 3.46320346320346%	8.53656e-05	0.0029878
Glycerophospholipid metabolism	ko00564	6 out of 31 19.3548387096774%	11 out of 231 4.76190476190476%	0.00104165	0.0364577
Tryptophan metabolism	ko00380	5 out of 31 16.1290322580645%	8 out of 231 3.46320346320346%	0.00133985	0.0468946
Ether lipid metabolism	ko00565	2 out of 31 6.45161290322581%	2 out of 231 0.865800865800866%	0.0175042	0.612648
Glycosylphosphatidylinositol (GPI)-anchor biosynthesis	ko00563	2 out of 31 6.45161290322581%	3 out of 231 1.2987012987013%	0.0480793	1
Indole alkaloid biosynthesis	ko00901	2 out of 31 6.45161290322581%	3 out of 231 1.2987012987013%	0.0480793	1
Fructose and mannose metabolism	ko00051	1 out of 31 3.2258064516129%	1 out of 231 0.432900432900433%	0.134199	1
Galactose metabolism	ko00052	2 out of 31 6.45161290322581%	5 out of 231 2.16450216450216%	0.134662	1
Linoleic acid metabolism	ko00591	1 out of 31 3.2258064516129%	2 out of 231 0.865800865800866%	0.250894	1
alpha-Linolenic acid metabolism	ko00592	1 out of 31 3.2258064516129%	2 out of 231 0.865800865800866%	0.250894	1
Arachidonic acid metabolism	ko00590	1 out of 31 3.2258064516129%	2 out of 231 0.865800865800866%	0.250894	1
Fatty acid biosynthesis	ko00061	1 out of 31 3.2258064516129%	2 out of 231 0.865800865800866%	0.250894	1
Sphingolipid metabolism	ko00600	1 out of 31 3.2258064516129%	2 out of 231 0.865800865800866%	0.250894	1
Metabolic pathways	ko01100	23 out of 31 74.1935483870968%	160 out of 231 69.2640692640693%	0.339906	1
Amino sugar and nucleotide sugar metabolism	ko00520	1 out of 31 3.2258064516129%	3 out of 231 1.2987012987013%	0.352301	1
Inositol phosphate metabolism	ko00562	1 out of 31 3.2258064516129%	3 out of 231 1.2987012987013%	0.352301	1
Pentose and glucuronate interconversions	ko00040	1 out of 31 3.2258064516129%	4 out of 231 1.73160173160173%	0.440366	1
Lysine degradation	ko00310	1 out of 31 3.2258064516129%	4 out of 231 1.73160173160173%	0.440366	1
Ascorbate and aldarate metabolism	ko00053	1 out of 31 3.2258064516129%	5 out of 231 2.16450216450216%	0.516792	1
Glycine, serine and threonine metabolism	ko00260	1 out of 31 3.2258064516129%	6 out of 231 2.5974025974026%	0.583072	1
Arginine and proline metabolism	ko00330	2 out of 31 6.45161290322581%	14 out of 231 6.06060606060606%	0.585604	1
Glucosinolate biosynthesis	ko00966	1 out of 31 3.2258064516129%	7 out of 231 3.03030303030303%	0.640516	1
Tropane, piperidine and pyridine alkaloid biosynthesis	ko00960	1 out of 31 3.2258064516129%	7 out of 231 3.03030303030303%	0.640516	1
Phenylalanine, tyrosine and tryptophan biosynthesis	ko00400	1 out of 31 3.2258064516129%	7 out of 231 3.03030303030303%	0.640516	1
Glutathione metabolism	ko00480	1 out of 31 3.2258064516129%	8 out of 231 3.46320346320346%	0.690266	1
Pyrimidine metabolism	ko00240	1 out of 31 3.2258064516129%	10 out of 231 4.32900432900433%	0.770562	1
2-Oxocarboxylic acid metabolism	ko01210	1 out of 31 3.2258064516129%	11 out of 231 4.76190476190476%	0.802745	1
Aminoacyl-tRNA biosynthesis	ko00970	1 out of 31 3.2258064516129%	16 out of 231 6.92640692640693%	0.908391	1
Phenylpropanoid biosynthesis	ko00940	1 out of 31 3.2258064516129%	17 out of 231 7.35930735930736%	0.9216	1
Biosynthesis of secondary metabolites	ko01110	9 out of 31 29.0322580645161%	90 out of 231 38.961038961039%	0.923752	1
Purine metabolism	ko00230	1 out of 31 3.2258064516129%	18 out of 231 7.79220779220779%	0.932957	1
Biosynthesis of amino acids	ko01230	1 out of 31 3.2258064516129%	20 out of 231 8.65800865800866%	0.951091	1
ABC transporters	ko02010	2 out of 31 6.45161290322581%	33 out of 231 14.2857142857143%	0.958888	1
Flavonoid biosynthesis	ko00941	2 out of 31 6.45161290322581%	52 out of 231 22.5108225108225%	0.997729	1
Flavone and flavonol biosynthesis	ko00944	1 out of 31 3.2258064516129%	73 out of 231 31.6017316017316%	0.999997	1
